# Supplementary material for: Spatial exploration of non-resilience to food insecurity, its association with COVID-19 and household coping strategies in East Gojjam districts, Northwest Ethiopia, 2020
Source: Sci Rep. 2022 Sep 15;12:15511. doi: 10.1038/s41598-022-19963-2 (PMC9476421; doi:10.1038/s41598-022-19963-2)
Supplement: Supplementary file 1 — Supplementary Information. [file 41598_2022_19963_MOESM1_ESM.xlsx]

## Sheet: Aggreggated_data
ID	Zone	Woreda	Kebele	Got	Lat	Long	Unresilient	Resilient	Total	Prop_unresilient
1	East Gojjam	Dejen	Kurar	KUG1	10.1066	38.1492	18	2	20	90
21	East Gojjam	Dejen	Kurar	KUG2	10.1134	38.1515	20	0	20	100
43	East Gojjam	Debre Ealias	Tijagoter	TGG1	10.2655	37.3254	13	16	29	44.8276
65	East Gojjam	Debre markos	Kebele 10	K10G1	10.3538	37.7167	21	4	25	84
88	East Gojjam	Dejen	Kurar	KUG3	10.1122	38.151	17	3	20	85
116	East Gojjam	Dejen	Kurar	KUG4	10.1151	38.1511	15	6	21	71.4286
144	East Gojjam	Debre markos	Kebele 10	K10G2	10.3547	37.717	24	1	25	96
151	East Gojjam	Mertolemariam	Kebele 01	K01G1	10.8723	38.2695	30	2	32	93.75
161	East Gojjam	Debre Ealias	Tijagoter	TGG2	10.2739	37.3303	15	11	26	57.6923
215	East Gojjam	Debre markos	Kebele 10	K10G3	10.3545	37.7166	23	3	26	88.4615
222	East Gojjam	Debre Ealias	Tijagoter	TGG3	10.2631	37.3259	13	19	32	40.625
242	East Gojjam	Debre Ealias	Tijagoter	TGG4	10.2584	37.3261	12	16	28	42.8571
295	East Gojjam	Debre Ealias	Tijagoter	TGG5	10.2592	37.3258	22	14	36	61.1111
316	East Gojjam	Dejen	Kurar	KUG5	10.1131	38.1511	14	8	22	63.6364
323	East Gojjam	Dejen	Kurar	KUG6	10.1125	38.1507	10	12	22	45.4545
345	East Gojjam	Dejen	Kurar	KUG7	10.1128	38.154	16	10	26	61.5385
383	East Gojjam	Debre Ealias	Tijagoter	TGG6	10.2781	37.3526	15	17	32	46.875
408	East Gojjam	Debre markos	Kebele 10	K10G4	10.3167	37.7382	22	3	25	88
441	East Gojjam	Dejen	Kurar	KUG8	10.0987	38.158	18	12	30	60
471	East Gojjam	Dejen	Kurar	KUG9	10.098	38.1585	18	5	23	78.2609
474	East Gojjam	Mertolemariam	Kebele 01	K01G2	10.8694	38.2712	28	2	30	93.3333
504	East Gojjam	Mertolemariam	Kebele 01	K01G3	10.874	38.2683	29	2	31	93.5484
551	East Gojjam	Mertolemariam	Kebele 01	K01G4	10.8655	38.2737	24	0	24	100
560	East Gojjam	Debre Ealias	Tijagoter	TGG7	10.2592	37.3353	16	10	26	61.5385
585	East Gojjam	Debre markos	Kebele 10	K10G5	10.3456	37.7183	18	4	22	81.8182
608	East Gojjam	Debre markos	Kebele 10	K10G6	10.3432	37.7185	21	4	25	84
632	East Gojjam	Debre markos	Kebele 10	K10G7	10.3432	37.7216	25	0	25	100
642	East Gojjam	Mertolemariam	Kebele 02	K02G1	10.8702	38.2651	26	2	28	92.8571
664	East Gojjam	Mertolemariam	Kebele 02	K02G2	10.8678	38.2739	20	2	22	90.9091
686	East Gojjam	Mertolemariam	Kebele 02	K02G3	10.8718	38.2655	21	0	21	100
694	East Gojjam	Dejen	Yetnora	YNG1	10.3323	37.7281	11	0	11	100
735	East Gojjam	Mertolemariam	Kebele 02	K02G4	10.871	38.2645	20	1	21	95.2381
756	East Gojjam	Debay Tilat-gin	Yebabat	YEG1	10.563	37.9854	12	23	35	34.2857
790	East Gojjam	Debay Tilat-gin	Yebabat	YEG2	10.5564	37.9874	4	22	26	15.3846
816	East Gojjam	Debay Tilat-gin	Yebabat	YEG3	10.5542	37.9839	14	21	35	40
828	East Gojjam	Debay Tilat-gin	Wodebeyesus	WEG1	10.5521	37.9789	3	22	25	12
853	East Gojjam	Debay Tilat-gin	Wodebeyesus	WEG2	10.558	37.9786	15	7	22	68.1818
875	East Gojjam	Debay Tilat-gin	Wodebeyesus	WEG3	10.5595	37.9785	7	17	24	29.1667
914	East Gojjam	Debay Tilat-gin	Yebabat	YEG5	10.5594	37.9847	10	24	34	29.4118
943	East Gojjam	Debay Tilat-gin	Wodebeyesus	WEG4	10.5599	37.9793	5	20	25	20
962	East Gojjam	Awabel	Yegodena	YGG1	10.2291	37.9786	6	17	23	26.087
995	East Gojjam	Awabel	Yegodena	YGG2	10.2266	37.9783	6	21	27	22.2222
1010	East Gojjam	Awabel	Yekayete	YKG1	10.2508	37.9314	10	15	25	40
1025	East Gojjam	Awabel	Yekayete	YKG2	10.2503	37.9253	10	11	21	47.619
1041	East Gojjam	Awabel	Yekayete	YKG3	10.2471	37.9246	0	23	23	0
1048	East Gojjam	Awabel	Yegodena	YGG3	10.2265	37.9782	5	25	30	16.6667
1095	East Gojjam	Awabel	Yekayete	YKG4	10.2612	37.922	4	22	26	15.3846
1103	East Gojjam	Sinan	Yetede	YTG1	10.486	37.7444	5	15	20	25
1123	East Gojjam	Sinan	Yetede	YTG2	10.4811	37.745	11	8	19	57.8947
1142	East Gojjam	Sinan	Yetede	YTG3	10.4798	37.7447	14	8	22	63.6364
1164	East Gojjam	Sinan	Yetede	YTG4	10.482	37.7456	21	6	27	77.7778
1191	East Gojjam	Sinan	Yetede	YTG5	10.4825	37.7439	6	16	22	27.2727
1203	East Gojjam	Sinan	Deberezeyete	DZG1	10.4711	37.8008	2	8	10	20
1204	East Gojjam	Sinan	Deberezeyete	DZG2	10.4713	37.8006	1	9	10	10
1218	East Gojjam	Sinan	Deberezeyete	DZG3	10.467	37.7988	2	11	13	15.3846
1240	East Gojjam	Dejen	Kurar	KUG10	10.1134	38.1515	24	0	24	100
1274	East Gojjam	Debre Ealias	Tijagoter	TGG8	10.2599	37.3248	15	18	33	45.4545
1290	East Gojjam	Debre markos	Kebele 10	K10G8	10.3539	37.7171	22	4	26	84.6154
1309	East Gojjam	Dejen	Kurar	KUG11	10.1088	38.1503	19	5	24	79.1667
1333	East Gojjam	Dejen	Kurar	KUG12	10.1113	38.1514	18	7	25	72
1366	East Gojjam	Debre markos	Kebele 10	K10G9	10.3543	37.7175	23	2	25	92
1396	East Gojjam	Debre Ealias	Tijagoter	TGG9	10.2757	37.3306	15	14	29	51.7241
1448	East Gojjam	Debre Ealias	Tijagoter	TGG10	10.2624	37.3269	12	20	32	37.5
1477	East Gojjam	Mertolemariam	Kebele 01	K01G5	10.8709	38.2703	28	3	31	90.3226
1505	East Gojjam	Debre Ealias	Tijagoter	TGG11	10.2575	37.3362	14	12	26	53.8462
1521	East Gojjam	Debre markos	Kebele 10	K10G10	10.3477	37.7173	21	3	24	87.5
1532	East Gojjam	Dejen	Kurar	KUG13	10.1127	38.1508	7	15	22	31.8182
1554	East Gojjam	Dejen	Kurar	KUG14	10.1123	38.1532	18	6	24	75
1583	East Gojjam	Debre Ealias	Tijagoter	TGG12	10.2812	37.3486	19	13	32	59.375
1633	East Gojjam	Debre markos	Kebele 10	K10G11	10.3221	37.7368	21	2	23	91.3043
1648	East Gojjam	Dejen	Kurar	KUG15	10.0967	38.1581	15	9	24	62.5
1672	East Gojjam	Dejen	Kurar	KUG16	10.1101	38.1592	12	12	24	50
1705	East Gojjam	Mertolemariam	Kebele 01	K01G6	10.8755	38.2699	31	1	32	96.875
1738	East Gojjam	Debre Ealias	Tijagoter	TGG13	10.2603	37.3313	18	14	32	56.25
1751	East Gojjam	Mertolemariam	Kebele 01	K01G7	10.8752	38.2702	29	3	32	90.625
1792	East Gojjam	Debre Ealias	Tijagoter	TGG14	10.2593	37.3391	15	17	32	46.875
1807	East Gojjam	Debre markos	Kebele 10	K10G12	10.3457	37.7185	21	6	27	77.7778
1834	East Gojjam	Debre markos	Kebele 10	K10G13	10.3464	37.7156	29	2	31	93.5484
1873	East Gojjam	Mertolemariam	Kebele 02	K02G5	10.8705	38.2702	19	3	22	86.3636
1895	East Gojjam	Mertolemariam	Kebele 02	K02G6	10.871	38.2641	24	0	24	100
1911	East Gojjam	Mertolemariam	Kebele 01	K01G8	10.8753	38.2702	29	2	31	93.5484
1916	East Gojjam	Dejen	Yetnora	YNG2	10.328	37.7265	18	0	18	100
1920	East Gojjam	Dejen	Yetnora	YNG3	10.3261	37.7259	13	0	13	100
1933	East Gojjam	Dejen	Yetnora	YNG4	10.3314	37.73	24	0	24	100
1947	East Gojjam	Mertolemariam	Kebele 02	K02G7	10.8694	38.2712	19	1	20	95
1987	East Gojjam	Debay Tilat-gin	Yebabat	YEG6	10.5574	37.9847	11	21	32	34.375
2019	East Gojjam	Debay Tilat-gin	Yebabat	YEG7	10.5522	37.986	7	26	33	21.2121
2064	East Gojjam	Debay Tilat-gin	Wodebeyesus	WEG5	10.558	37.9777	13	12	25	52
2089	East Gojjam	Debay Tilat-gin	Wodebeyesus	WEG6	10.5623	37.9815	7	14	21	33.3333
2114	East Gojjam	Debay Tilat-gin	Yebabat	YEG8	10.5618	37.9878	11	23	34	32.3529
2148	East Gojjam	Debay Tilat-gin	Yebabat	YEG9	10.5586	37.9855	14	22	36	38.8889
2154	East Gojjam	Debay Tilat-gin	Wodebeyesus	WEG7	10.5585	37.9802	8	25	33	24.2424
2192	East Gojjam	Awabel	Yegodena	YGG4	10.2276	37.9785	7	24	31	22.5806
2198	East Gojjam	Awabel	Yekayete	YKG5	10.2497	37.9258	10	14	24	41.6667
2227	East Gojjam	Awabel	Yegodena	YGG5	10.2253	37.9804	10	32	42	23.8095
2286	East Gojjam	Awabel	Yekayete	YKG6	10.257	37.927	6	19	25	24
2300	East Gojjam	Awabel	Yekayete	YKG7	10.2682	37.9228	0	23	23	0
2346	East Gojjam	Sinan	Yetede	YTG6	10.4796	37.7451	10	5	15	66.6667
2356	East Gojjam	Sinan	Yetede	YTG7	10.4806	37.7437	11	10	21	52.381
2377	East Gojjam	Sinan	Yetede	YTG8	10.4816	37.7458	9	2	11	81.8182
2388	East Gojjam	Sinan	Yetede	YTG9	10.4825	37.7444	17	8	25	68
2423	East Gojjam	Sinan	Deberezeyete	DZG4	10.4713	37.8006	0	10	10	0
2437	East Gojjam	Sinan	Deberezeyete	DZG5	10.467	37.7988	1	8	9	11.1111
2442	East Gojjam	Dejen	Kurar	KUG17	10.1061	38.1487	23	2	25	92
2467	East Gojjam	Dejen	Kurar	KUG18	10.1107	38.1511	26	2	28	92.8571
2508	East Gojjam	Debre markos	Kebele 10	K10G14	10.3544	37.7172	23	4	27	85.1852
2525	East Gojjam	Debre markos	Kebele 10	K10G15	10.3532	37.7174	23	1	24	95.8333
2542	East Gojjam	Dejen	Kurar	KUG19	10.1072	38.1502	19	7	26	73.0769
2566	East Gojjam	Dejen	Kurar	KUG20	10.1103	38.1515	47	33	80	58.75
2601	East Gojjam	Debre Ealias	Tijagoter	TGG15	10.2736	37.3316	14	15	29	48.2759
2631	East Gojjam	Debre Ealias	Tijagoter	TGG16	10.2712	37.3263	15	15	30	50
2649	East Gojjam	Debre markos	Kebele 10	K10G16	10.3549	37.7175	22	3	25	88
2683	East Gojjam	Debre Ealias	Tijagoter	TGG17	10.2577	37.3258	17	21	38	44.7368
2732	East Gojjam	Mertolemariam	Kebele 01	K01G9	10.8706	38.2705	30	2	32	93.75
2801	East Gojjam	Debre Ealias	Tijagoter	TGG18	10.281	37.3485	20	14	34	58.8235
2832	East Gojjam	Debre Ealias	Tijagoter	TGG19	10.2798	37.3507	20	15	35	57.1429
2841	East Gojjam	Debre markos	Kebele 10	K10G17	10.314	37.7382	24	3	27	88.8889
2890	East Gojjam	Dejen	Kurar	KUG21	10.1077	38.1587	10	12	22	45.4545
2941	East Gojjam	Mertolemariam	Kebele 01	K01G10	10.8746	38.2691	30	2	32	93.75
2989	East Gojjam	Mertolemariam	Kebele 01	K01G11	10.8655	38.2737	16	1	17	94.1176
3020	East Gojjam	Debre markos	Kebele 10	K10G18	10.3453	37.7184	21	3	24	87.5
3044	East Gojjam	Debre markos	Kebele 10	K10G19	10.3435	37.7175	22	5	27	81.4815
3072	East Gojjam	Debre markos	Kebele 10	K10G20	10.3466	37.7217	18	0	18	100
3084	East Gojjam	Mertolemariam	Kebele 02	K02G8	10.87	38.2649	20	1	21	95.2381
3108	East Gojjam	Mertolemariam	Kebele 02	K02G9	10.8721	38.2689	23	2	25	92
3158	East Gojjam	Mertolemariam	Kebele 02	K02G10	10.8755	38.2692	23	1	24	95.8333
3225	East Gojjam	Debay Tilat-gin	Yebabat	YEG10	10.5566	37.9849	8	29	37	21.6216
3261	East Gojjam	Debay Tilat-gin	Yebabat	YEG11	10.5539	37.9823	17	32	49	34.6939
3283	East Gojjam	Debay Tilat-gin	Wodebeyesus	WEG8	10.558	37.9777	12	11	23	52.1739
3311	East Gojjam	Debay Tilat-gin	Wodebeyesus	WEG9	10.5592	37.9788	8	16	24	33.3333
3374	East Gojjam	Debay Tilat-gin	Wodebeyesus	WEG10	10.5582	37.9795	6	9	15	40
3391	East Gojjam	Awabel	Yekayete	YKG8	10.2511	37.9315	11	17	28	39.2857
3415	East Gojjam	Awabel	Yegodena	YGG6	10.2252	37.9787	8	26	34	23.5294
3466	East Gojjam	Awabel	Yekayete	YKG9	10.2492	37.9254	9	20	29	31.0345
3485	East Gojjam	Awabel	Yegodena	YGG7	10.2267	37.9783	3	17	20	15
3516	East Gojjam	Awabel	Yekayete	YKG10	10.2622	37.9253	0	17	17	0

## Sheet: Dataset
id	Zone	Woreda	Kebele	Got	Lat	Long	Resilency
1203	East Gojjam	Sinan	Deberezeyete	DZG1	10.4711	37.8008	1
2389	East Gojjam	Sinan	Yetede	YTG9			0
2390	East Gojjam	Sinan	Yetede	YTG9			1
2391	East Gojjam	Sinan	Yetede	YTG9			0
2392	East Gojjam	Sinan	Yetede	YTG9			0
2393	East Gojjam	Sinan	Yetede	YTG9			1
2394	East Gojjam	Sinan	Yetede	YTG9			0
2395	East Gojjam	Sinan	Yetede	YTG9			0
2396	East Gojjam	Sinan	Yetede	YTG9			0
2397	East Gojjam	Sinan	Yetede	YTG9			1
2398	East Gojjam	Sinan	Yetede	YTG9			1
2399	East Gojjam	Sinan	Yetede	YTG9			0
2400	East Gojjam	Sinan	Yetede	YTG9			0
2401	East Gojjam	Sinan	Yetede	YTG9			0
2402	East Gojjam	Sinan	Yetede	YTG9			0
2403	East Gojjam	Sinan	Yetede	YTG9			0
2404	East Gojjam	Sinan	Yetede	YTG9			0
2405	East Gojjam	Sinan	Yetede	YTG9			0
2406	East Gojjam	Sinan	Yetede	YTG9			0
2407	East Gojjam	Sinan	Yetede	YTG9			1
2408	East Gojjam	Sinan	Yetede	YTG9			0
2409	East Gojjam	Sinan	Yetede	YTG9			0
2410	East Gojjam	Sinan	Yetede	YTG9			1
2411	East Gojjam	Sinan	Yetede	YTG9			0
2412	East Gojjam	Sinan	Yetede	YTG9			1
1204	East Gojjam	Sinan	Deberezeyete	DZG2	10.4713	37.8006	1
2378	East Gojjam	Sinan	Yetede	YTG8			1
2379	East Gojjam	Sinan	Yetede	YTG8			1
2380	East Gojjam	Sinan	Yetede	YTG8			0
2381	East Gojjam	Sinan	Yetede	YTG8			0
2382	East Gojjam	Sinan	Yetede	YTG8			0
2383	East Gojjam	Sinan	Yetede	YTG8			0
2384	East Gojjam	Sinan	Yetede	YTG8			0
2385	East Gojjam	Sinan	Yetede	YTG8			0
2386	East Gojjam	Sinan	Yetede	YTG8			0
2387	East Gojjam	Sinan	Yetede	YTG8			0
1208	East Gojjam	Sinan	Deberezeyete	DZG2			1
2357	East Gojjam	Sinan	Yetede	YTG7			1
2358	East Gojjam	Sinan	Yetede	YTG7			1
2359	East Gojjam	Sinan	Yetede	YTG7			0
2360	East Gojjam	Sinan	Yetede	YTG7			1
2361	East Gojjam	Sinan	Yetede	YTG7			0
2362	East Gojjam	Sinan	Yetede	YTG7			0
2363	East Gojjam	Sinan	Yetede	YTG7			0
2364	East Gojjam	Sinan	Yetede	YTG7			1
2365	East Gojjam	Sinan	Yetede	YTG7			0
2366	East Gojjam	Sinan	Yetede	YTG7			0
2367	East Gojjam	Sinan	Yetede	YTG7			0
2368	East Gojjam	Sinan	Yetede	YTG7			1
2369	East Gojjam	Sinan	Yetede	YTG7			0
2370	East Gojjam	Sinan	Yetede	YTG7			0
2371	East Gojjam	Sinan	Yetede	YTG7			1
2372	East Gojjam	Sinan	Yetede	YTG7			1
2373	East Gojjam	Sinan	Yetede	YTG7			1
2374	East Gojjam	Sinan	Yetede	YTG7			1
2375	East Gojjam	Sinan	Yetede	YTG7			0
2376	East Gojjam	Sinan	Yetede	YTG7			0
2341	East Gojjam	Sinan	Yetede	YTG6			1
2342	East Gojjam	Sinan	Yetede	YTG6			1
2343	East Gojjam	Sinan	Yetede	YTG6			0
2344	East Gojjam	Sinan	Yetede	YTG6			1
2345	East Gojjam	Sinan	Yetede	YTG6			1
1218	East Gojjam	Sinan	Deberezeyete	DZG3	10.467	37.7988	1
2347	East Gojjam	Sinan	Yetede	YTG6			0
2348	East Gojjam	Sinan	Yetede	YTG6			0
2349	East Gojjam	Sinan	Yetede	YTG6			0
2350	East Gojjam	Sinan	Yetede	YTG6			0
2351	East Gojjam	Sinan	Yetede	YTG6			0
2352	East Gojjam	Sinan	Yetede	YTG6			0
2353	East Gojjam	Sinan	Yetede	YTG6			1
2354	East Gojjam	Sinan	Yetede	YTG6			0
2355	East Gojjam	Sinan	Yetede	YTG6			0
2423	East Gojjam	Sinan	Deberezeyete	DZG4	10.4713	37.8006	1
1192	East Gojjam	Sinan	Yetede	YTG5			0
1193	East Gojjam	Sinan	Yetede	YTG5			1
2322	East Gojjam	Sinan	Yetede	YTG5			0
2323	East Gojjam	Sinan	Yetede	YTG5			1
2324	East Gojjam	Sinan	Yetede	YTG5			0
2325	East Gojjam	Sinan	Yetede	YTG5			1
2326	East Gojjam	Sinan	Yetede	YTG5			1
2327	East Gojjam	Sinan	Yetede	YTG5			1
2328	East Gojjam	Sinan	Yetede	YTG5			1
2329	East Gojjam	Sinan	Yetede	YTG5			0
2330	East Gojjam	Sinan	Yetede	YTG5			1
2331	East Gojjam	Sinan	Yetede	YTG5			1
2332	East Gojjam	Sinan	Yetede	YTG5			1
2333	East Gojjam	Sinan	Yetede	YTG5			1
2334	East Gojjam	Sinan	Yetede	YTG5			1
2335	East Gojjam	Sinan	Yetede	YTG5			1
2336	East Gojjam	Sinan	Yetede	YTG5			0
2337	East Gojjam	Sinan	Yetede	YTG5			1
2338	East Gojjam	Sinan	Yetede	YTG5			0
2339	East Gojjam	Sinan	Yetede	YTG5			1
2340	East Gojjam	Sinan	Yetede	YTG5			1
2437	East Gojjam	Sinan	Deberezeyete	DZG5	10.467	37.7988	1
1165	East Gojjam	Sinan	Yetede	YTG4			0
1166	East Gojjam	Sinan	Yetede	YTG4			0
1167	East Gojjam	Sinan	Yetede	YTG4			0
1168	East Gojjam	Sinan	Yetede	YTG4			0
1169	East Gojjam	Sinan	Yetede	YTG4			1
1170	East Gojjam	Sinan	Yetede	YTG4			0
1171	East Gojjam	Sinan	Yetede	YTG4			1
1172	East Gojjam	Sinan	Yetede	YTG4			0
1173	East Gojjam	Sinan	Yetede	YTG4			0
1174	East Gojjam	Sinan	Yetede	YTG4			1
1175	East Gojjam	Sinan	Yetede	YTG4			0
1176	East Gojjam	Sinan	Yetede	YTG4			0
1177	East Gojjam	Sinan	Yetede	YTG4			0
1178	East Gojjam	Sinan	Yetede	YTG4			1
1179	East Gojjam	Sinan	Yetede	YTG4			1
1180	East Gojjam	Sinan	Yetede	YTG4			0
1181	East Gojjam	Sinan	Yetede	YTG4			0
1182	East Gojjam	Sinan	Yetede	YTG4			0
1183	East Gojjam	Sinan	Yetede	YTG4			0
1184	East Gojjam	Sinan	Yetede	YTG4			0
1185	East Gojjam	Sinan	Yetede	YTG4			0
1186	East Gojjam	Sinan	Yetede	YTG4			0
1187	East Gojjam	Sinan	Yetede	YTG4			0
1188	East Gojjam	Sinan	Yetede	YTG4			1
1189	East Gojjam	Sinan	Yetede	YTG4			0
1190	East Gojjam	Sinan	Yetede	YTG4			0
151	East Gojjam	Mertolemariam	Kebele 01	K01G1	10.8723	38.2695	0
1143	East Gojjam	Sinan	Yetede	YTG3			0
1144	East Gojjam	Sinan	Yetede	YTG3			0
1145	East Gojjam	Sinan	Yetede	YTG3			1
1146	East Gojjam	Sinan	Yetede	YTG3			0
1147	East Gojjam	Sinan	Yetede	YTG3			0
1148	East Gojjam	Sinan	Yetede	YTG3			0
1149	East Gojjam	Sinan	Yetede	YTG3			1
1150	East Gojjam	Sinan	Yetede	YTG3			0
1151	East Gojjam	Sinan	Yetede	YTG3			0
1152	East Gojjam	Sinan	Yetede	YTG3			1
1153	East Gojjam	Sinan	Yetede	YTG3			1
1154	East Gojjam	Sinan	Yetede	YTG3			1
1155	East Gojjam	Sinan	Yetede	YTG3			1
1156	East Gojjam	Sinan	Yetede	YTG3			0
1157	East Gojjam	Sinan	Yetede	YTG3			0
1158	East Gojjam	Sinan	Yetede	YTG3			0
1159	East Gojjam	Sinan	Yetede	YTG3			1
1160	East Gojjam	Sinan	Yetede	YTG3			1
1161	East Gojjam	Sinan	Yetede	YTG3			0
1162	East Gojjam	Sinan	Yetede	YTG3			0
1163	East Gojjam	Sinan	Yetede	YTG3			0
2941	East Gojjam	Mertolemariam	Kebele 01	K01G10	10.8746	38.2691	0
1124	East Gojjam	Sinan	Yetede	YTG2			0
1125	East Gojjam	Sinan	Yetede	YTG2			1
1126	East Gojjam	Sinan	Yetede	YTG2			1
1127	East Gojjam	Sinan	Yetede	YTG2			0
1128	East Gojjam	Sinan	Yetede	YTG2			0
1129	East Gojjam	Sinan	Yetede	YTG2			0
1130	East Gojjam	Sinan	Yetede	YTG2			0
1131	East Gojjam	Sinan	Yetede	YTG2			0
1132	East Gojjam	Sinan	Yetede	YTG2			0
1133	East Gojjam	Sinan	Yetede	YTG2			0
1134	East Gojjam	Sinan	Yetede	YTG2			1
1135	East Gojjam	Sinan	Yetede	YTG2			0
1136	East Gojjam	Sinan	Yetede	YTG2			0
1137	East Gojjam	Sinan	Yetede	YTG2			1
1138	East Gojjam	Sinan	Yetede	YTG2			1
1139	East Gojjam	Sinan	Yetede	YTG2			1
1140	East Gojjam	Sinan	Yetede	YTG2			0
1141	East Gojjam	Sinan	Yetede	YTG2			1
2942	East Gojjam	Mertolemariam	Kebele 01	K01G10			0
1104	East Gojjam	Sinan	Yetede	YTG1			1
1105	East Gojjam	Sinan	Yetede	YTG1			0
1106	East Gojjam	Sinan	Yetede	YTG1			1
1107	East Gojjam	Sinan	Yetede	YTG1			1
1108	East Gojjam	Sinan	Yetede	YTG1			1
1109	East Gojjam	Sinan	Yetede	YTG1			1
1110	East Gojjam	Sinan	Yetede	YTG1			0
1111	East Gojjam	Sinan	Yetede	YTG1			1
1112	East Gojjam	Sinan	Yetede	YTG1			1
1113	East Gojjam	Sinan	Yetede	YTG1			1
1114	East Gojjam	Sinan	Yetede	YTG1			1
1115	East Gojjam	Sinan	Yetede	YTG1			1
1116	East Gojjam	Sinan	Yetede	YTG1			1
1117	East Gojjam	Sinan	Yetede	YTG1			0
1118	East Gojjam	Sinan	Yetede	YTG1			1
1119	East Gojjam	Sinan	Yetede	YTG1			0
1120	East Gojjam	Sinan	Yetede	YTG1			1
1121	East Gojjam	Sinan	Yetede	YTG1			1
1122	East Gojjam	Sinan	Yetede	YTG1			1
2943	East Gojjam	Mertolemariam	Kebele 01	K01G10			0
1934	East Gojjam	Dejen	Yetnora	YNG4			0
3132	East Gojjam	Dejen	Yetnora	YNG4			0
3133	East Gojjam	Dejen	Yetnora	YNG4			0
3134	East Gojjam	Dejen	Yetnora	YNG4			0
3135	East Gojjam	Dejen	Yetnora	YNG4			0
3136	East Gojjam	Dejen	Yetnora	YNG4			0
3137	East Gojjam	Dejen	Yetnora	YNG4			0
3138	East Gojjam	Dejen	Yetnora	YNG4			0
3139	East Gojjam	Dejen	Yetnora	YNG4			0
3140	East Gojjam	Dejen	Yetnora	YNG4			0
3141	East Gojjam	Dejen	Yetnora	YNG4			0
3142	East Gojjam	Dejen	Yetnora	YNG4			0
3143	East Gojjam	Dejen	Yetnora	YNG4			0
3144	East Gojjam	Dejen	Yetnora	YNG4			0
3145	East Gojjam	Dejen	Yetnora	YNG4			0
3146	East Gojjam	Dejen	Yetnora	YNG4			0
3147	East Gojjam	Dejen	Yetnora	YNG4			0
3148	East Gojjam	Dejen	Yetnora	YNG4			0
3149	East Gojjam	Dejen	Yetnora	YNG4			0
3150	East Gojjam	Dejen	Yetnora	YNG4			0
3151	East Gojjam	Dejen	Yetnora	YNG4			0
3152	East Gojjam	Dejen	Yetnora	YNG4			0
3153	East Gojjam	Dejen	Yetnora	YNG4			0
2944	East Gojjam	Mertolemariam	Kebele 01	K01G10			0
1921	East Gojjam	Dejen	Yetnora	YNG3			0
1922	East Gojjam	Dejen	Yetnora	YNG3			0
1923	East Gojjam	Dejen	Yetnora	YNG3			0
1924	East Gojjam	Dejen	Yetnora	YNG3			0
1925	East Gojjam	Dejen	Yetnora	YNG3			0
1926	East Gojjam	Dejen	Yetnora	YNG3			0
1927	East Gojjam	Dejen	Yetnora	YNG3			0
1928	East Gojjam	Dejen	Yetnora	YNG3			0
1929	East Gojjam	Dejen	Yetnora	YNG3			0
1930	East Gojjam	Dejen	Yetnora	YNG3			0
1931	East Gojjam	Dejen	Yetnora	YNG3			0
1932	East Gojjam	Dejen	Yetnora	YNG3			0
705	East Gojjam	Dejen	Yetnora	YNG2			0
706	East Gojjam	Dejen	Yetnora	YNG2			0
707	East Gojjam	Dejen	Yetnora	YNG2			0
708	East Gojjam	Dejen	Yetnora	YNG2			0
709	East Gojjam	Dejen	Yetnora	YNG2			0
710	East Gojjam	Dejen	Yetnora	YNG2			0
711	East Gojjam	Dejen	Yetnora	YNG2			0
712	East Gojjam	Dejen	Yetnora	YNG2			0
713	East Gojjam	Dejen	Yetnora	YNG2			0
714	East Gojjam	Dejen	Yetnora	YNG2			0
715	East Gojjam	Dejen	Yetnora	YNG2			0
1913	East Gojjam	Dejen	Yetnora	YNG2			0
1914	East Gojjam	Dejen	Yetnora	YNG2			0
1915	East Gojjam	Dejen	Yetnora	YNG2			0
2945	East Gojjam	Mertolemariam	Kebele 01	K01G10			0
1917	East Gojjam	Dejen	Yetnora	YNG2			0
1918	East Gojjam	Dejen	Yetnora	YNG2			0
1919	East Gojjam	Dejen	Yetnora	YNG2			0
2946	East Gojjam	Mertolemariam	Kebele 01	K01G10			0
695	East Gojjam	Dejen	Yetnora	YNG1			0
696	East Gojjam	Dejen	Yetnora	YNG1			0
697	East Gojjam	Dejen	Yetnora	YNG1			0
698	East Gojjam	Dejen	Yetnora	YNG1			0
699	East Gojjam	Dejen	Yetnora	YNG1			0
700	East Gojjam	Dejen	Yetnora	YNG1			0
701	East Gojjam	Dejen	Yetnora	YNG1			0
702	East Gojjam	Dejen	Yetnora	YNG1			0
703	East Gojjam	Dejen	Yetnora	YNG1			0
704	East Gojjam	Dejen	Yetnora	YNG1			0
3462	East Gojjam	Awabel	Yekayete	YKG9			0
3463	East Gojjam	Awabel	Yekayete	YKG9			0
3464	East Gojjam	Awabel	Yekayete	YKG9			1
3465	East Gojjam	Awabel	Yekayete	YKG9			0
2947	East Gojjam	Mertolemariam	Kebele 01	K01G10			0
3467	East Gojjam	Awabel	Yekayete	YKG9			1
3468	East Gojjam	Awabel	Yekayete	YKG9			1
3469	East Gojjam	Awabel	Yekayete	YKG9			0
3470	East Gojjam	Awabel	Yekayete	YKG9			1
3471	East Gojjam	Awabel	Yekayete	YKG9			0
3472	East Gojjam	Awabel	Yekayete	YKG9			0
3473	East Gojjam	Awabel	Yekayete	YKG9			1
3474	East Gojjam	Awabel	Yekayete	YKG9			0
3475	East Gojjam	Awabel	Yekayete	YKG9			0
3476	East Gojjam	Awabel	Yekayete	YKG9			0
3477	East Gojjam	Awabel	Yekayete	YKG9			1
3478	East Gojjam	Awabel	Yekayete	YKG9			1
3479	East Gojjam	Awabel	Yekayete	YKG9			1
3505	East Gojjam	Awabel	Yekayete	YKG9			1
3506	East Gojjam	Awabel	Yekayete	YKG9			1
3507	East Gojjam	Awabel	Yekayete	YKG9			1
3508	East Gojjam	Awabel	Yekayete	YKG9			1
3509	East Gojjam	Awabel	Yekayete	YKG9			1
3510	East Gojjam	Awabel	Yekayete	YKG9			1
3511	East Gojjam	Awabel	Yekayete	YKG9			1
3512	East Gojjam	Awabel	Yekayete	YKG9			1
3513	East Gojjam	Awabel	Yekayete	YKG9			1
3514	East Gojjam	Awabel	Yekayete	YKG9			1
3515	East Gojjam	Awabel	Yekayete	YKG9			1
3390	East Gojjam	Awabel	Yekayete	YKG8			1
2948	East Gojjam	Mertolemariam	Kebele 01	K01G10			0
3392	East Gojjam	Awabel	Yekayete	YKG8			1
3393	East Gojjam	Awabel	Yekayete	YKG8			0
3394	East Gojjam	Awabel	Yekayete	YKG8			1
3395	East Gojjam	Awabel	Yekayete	YKG8			1
3396	East Gojjam	Awabel	Yekayete	YKG8			0
3397	East Gojjam	Awabel	Yekayete	YKG8			1
3398	East Gojjam	Awabel	Yekayete	YKG8			1
3399	East Gojjam	Awabel	Yekayete	YKG8			0
3416	East Gojjam	Awabel	Yekayete	YKG8			0
3417	East Gojjam	Awabel	Yekayete	YKG8			1
3418	East Gojjam	Awabel	Yekayete	YKG8			1
3419	East Gojjam	Awabel	Yekayete	YKG8			0
3448	East Gojjam	Awabel	Yekayete	YKG8			1
3449	East Gojjam	Awabel	Yekayete	YKG8			1
3450	East Gojjam	Awabel	Yekayete	YKG8			1
3451	East Gojjam	Awabel	Yekayete	YKG8			0
3452	East Gojjam	Awabel	Yekayete	YKG8			0
3453	East Gojjam	Awabel	Yekayete	YKG8			1
3454	East Gojjam	Awabel	Yekayete	YKG8			0
3455	East Gojjam	Awabel	Yekayete	YKG8			1
3456	East Gojjam	Awabel	Yekayete	YKG8			0
3457	East Gojjam	Awabel	Yekayete	YKG8			0
3458	East Gojjam	Awabel	Yekayete	YKG8			1
3459	East Gojjam	Awabel	Yekayete	YKG8			1
3460	East Gojjam	Awabel	Yekayete	YKG8			0
3461	East Gojjam	Awabel	Yekayete	YKG8			1
2949	East Gojjam	Mertolemariam	Kebele 01	K01G10			0
2301	East Gojjam	Awabel	Yekayete	YKG7			1
2302	East Gojjam	Awabel	Yekayete	YKG7			1
2303	East Gojjam	Awabel	Yekayete	YKG7			1
2304	East Gojjam	Awabel	Yekayete	YKG7			1
2305	East Gojjam	Awabel	Yekayete	YKG7			1
2306	East Gojjam	Awabel	Yekayete	YKG7			1
2307	East Gojjam	Awabel	Yekayete	YKG7			1
2308	East Gojjam	Awabel	Yekayete	YKG7			1
2309	East Gojjam	Awabel	Yekayete	YKG7			1
2310	East Gojjam	Awabel	Yekayete	YKG7			1
2311	East Gojjam	Awabel	Yekayete	YKG7			1
2312	East Gojjam	Awabel	Yekayete	YKG7			1
2313	East Gojjam	Awabel	Yekayete	YKG7			1
2314	East Gojjam	Awabel	Yekayete	YKG7			1
2315	East Gojjam	Awabel	Yekayete	YKG7			1
2316	East Gojjam	Awabel	Yekayete	YKG7			1
2317	East Gojjam	Awabel	Yekayete	YKG7			1
2318	East Gojjam	Awabel	Yekayete	YKG7			1
2319	East Gojjam	Awabel	Yekayete	YKG7			1
2320	East Gojjam	Awabel	Yekayete	YKG7			1
2321	East Gojjam	Awabel	Yekayete	YKG7			1
3389	East Gojjam	Awabel	Yekayete	YKG7			1
2250	East Gojjam	Awabel	Yekayete	YKG6			0
2251	East Gojjam	Awabel	Yekayete	YKG6			1
2252	East Gojjam	Awabel	Yekayete	YKG6			0
2253	East Gojjam	Awabel	Yekayete	YKG6			0
2254	East Gojjam	Awabel	Yekayete	YKG6			1
2255	East Gojjam	Awabel	Yekayete	YKG6			0
2256	East Gojjam	Awabel	Yekayete	YKG6			0
2257	East Gojjam	Awabel	Yekayete	YKG6			0
2258	East Gojjam	Awabel	Yekayete	YKG6			1
2259	East Gojjam	Awabel	Yekayete	YKG6			1
2260	East Gojjam	Awabel	Yekayete	YKG6			1
2950	East Gojjam	Mertolemariam	Kebele 01	K01G10			0
2287	East Gojjam	Awabel	Yekayete	YKG6			1
2288	East Gojjam	Awabel	Yekayete	YKG6			1
2289	East Gojjam	Awabel	Yekayete	YKG6			1
2290	East Gojjam	Awabel	Yekayete	YKG6			1
2291	East Gojjam	Awabel	Yekayete	YKG6			1
2292	East Gojjam	Awabel	Yekayete	YKG6			1
2293	East Gojjam	Awabel	Yekayete	YKG6			1
2294	East Gojjam	Awabel	Yekayete	YKG6			1
2295	East Gojjam	Awabel	Yekayete	YKG6			1
2296	East Gojjam	Awabel	Yekayete	YKG6			1
2297	East Gojjam	Awabel	Yekayete	YKG6			1
2298	East Gojjam	Awabel	Yekayete	YKG6			1
2951	East Gojjam	Mertolemariam	Kebele 01	K01G10			0
2198	East Gojjam	Awabel	Yekayete	YKG5	10.2497	37.9258	1
2199	East Gojjam	Awabel	Yekayete	YKG5			1
2200	East Gojjam	Awabel	Yekayete	YKG5			0
2229	East Gojjam	Awabel	Yekayete	YKG5			1
2230	East Gojjam	Awabel	Yekayete	YKG5			1
2231	East Gojjam	Awabel	Yekayete	YKG5			1
2232	East Gojjam	Awabel	Yekayete	YKG5			0
2233	East Gojjam	Awabel	Yekayete	YKG5			0
2234	East Gojjam	Awabel	Yekayete	YKG5			1
2235	East Gojjam	Awabel	Yekayete	YKG5			0
2236	East Gojjam	Awabel	Yekayete	YKG5			1
2237	East Gojjam	Awabel	Yekayete	YKG5			0
2238	East Gojjam	Awabel	Yekayete	YKG5			0
2239	East Gojjam	Awabel	Yekayete	YKG5			1
2240	East Gojjam	Awabel	Yekayete	YKG5			1
2241	East Gojjam	Awabel	Yekayete	YKG5			0
2242	East Gojjam	Awabel	Yekayete	YKG5			1
2243	East Gojjam	Awabel	Yekayete	YKG5			0
2244	East Gojjam	Awabel	Yekayete	YKG5			0
2245	East Gojjam	Awabel	Yekayete	YKG5			1
2246	East Gojjam	Awabel	Yekayete	YKG5			0
2247	East Gojjam	Awabel	Yekayete	YKG5			1
2248	East Gojjam	Awabel	Yekayete	YKG5			1
2249	East Gojjam	Awabel	Yekayete	YKG5			1
1089	East Gojjam	Awabel	Yekayete	YKG4			1
1090	East Gojjam	Awabel	Yekayete	YKG4			1
1091	East Gojjam	Awabel	Yekayete	YKG4			1
1092	East Gojjam	Awabel	Yekayete	YKG4			1
1093	East Gojjam	Awabel	Yekayete	YKG4			1
1094	East Gojjam	Awabel	Yekayete	YKG4			1
2952	East Gojjam	Mertolemariam	Kebele 01	K01G10			0
1096	East Gojjam	Awabel	Yekayete	YKG4			1
1097	East Gojjam	Awabel	Yekayete	YKG4			1
1098	East Gojjam	Awabel	Yekayete	YKG4			1
1099	East Gojjam	Awabel	Yekayete	YKG4			1
1100	East Gojjam	Awabel	Yekayete	YKG4			1
1101	East Gojjam	Awabel	Yekayete	YKG4			1
1102	East Gojjam	Awabel	Yekayete	YKG4			1
2170	East Gojjam	Awabel	Yekayete	YKG4			1
2171	East Gojjam	Awabel	Yekayete	YKG4			1
2172	East Gojjam	Awabel	Yekayete	YKG4			1
2173	East Gojjam	Awabel	Yekayete	YKG4			1
2174	East Gojjam	Awabel	Yekayete	YKG4			0
2175	East Gojjam	Awabel	Yekayete	YKG4			1
2176	East Gojjam	Awabel	Yekayete	YKG4			1
2177	East Gojjam	Awabel	Yekayete	YKG4			0
2178	East Gojjam	Awabel	Yekayete	YKG4			1
2179	East Gojjam	Awabel	Yekayete	YKG4			1
2180	East Gojjam	Awabel	Yekayete	YKG4			0
2197	East Gojjam	Awabel	Yekayete	YKG4			0
2953	East Gojjam	Mertolemariam	Kebele 01	K01G10			0
1067	East Gojjam	Awabel	Yekayete	YKG3			1
1068	East Gojjam	Awabel	Yekayete	YKG3			1
1069	East Gojjam	Awabel	Yekayete	YKG3			1
1070	East Gojjam	Awabel	Yekayete	YKG3			1
1071	East Gojjam	Awabel	Yekayete	YKG3			1
1072	East Gojjam	Awabel	Yekayete	YKG3			1
1073	East Gojjam	Awabel	Yekayete	YKG3			1
1074	East Gojjam	Awabel	Yekayete	YKG3			1
1075	East Gojjam	Awabel	Yekayete	YKG3			1
1076	East Gojjam	Awabel	Yekayete	YKG3			1
1077	East Gojjam	Awabel	Yekayete	YKG3			1
1078	East Gojjam	Awabel	Yekayete	YKG3			1
1079	East Gojjam	Awabel	Yekayete	YKG3			1
1080	East Gojjam	Awabel	Yekayete	YKG3			1
1081	East Gojjam	Awabel	Yekayete	YKG3			1
1082	East Gojjam	Awabel	Yekayete	YKG3			1
1083	East Gojjam	Awabel	Yekayete	YKG3			1
1084	East Gojjam	Awabel	Yekayete	YKG3			1
1085	East Gojjam	Awabel	Yekayete	YKG3			1
1086	East Gojjam	Awabel	Yekayete	YKG3			1
1087	East Gojjam	Awabel	Yekayete	YKG3			1
1088	East Gojjam	Awabel	Yekayete	YKG3			1
1020	East Gojjam	Awabel	Yekayete	YKG2			1
1021	East Gojjam	Awabel	Yekayete	YKG2			1
1022	East Gojjam	Awabel	Yekayete	YKG2			0
1023	East Gojjam	Awabel	Yekayete	YKG2			1
1024	East Gojjam	Awabel	Yekayete	YKG2			0
2954	East Gojjam	Mertolemariam	Kebele 01	K01G10			0
1026	East Gojjam	Awabel	Yekayete	YKG2			1
1027	East Gojjam	Awabel	Yekayete	YKG2			0
1028	East Gojjam	Awabel	Yekayete	YKG2			1
1029	East Gojjam	Awabel	Yekayete	YKG2			1
1030	East Gojjam	Awabel	Yekayete	YKG2			1
1031	East Gojjam	Awabel	Yekayete	YKG2			0
1032	East Gojjam	Awabel	Yekayete	YKG2			1
1033	East Gojjam	Awabel	Yekayete	YKG2			0
1034	East Gojjam	Awabel	Yekayete	YKG2			0
1035	East Gojjam	Awabel	Yekayete	YKG2			1
1036	East Gojjam	Awabel	Yekayete	YKG2			0
1037	East Gojjam	Awabel	Yekayete	YKG2			0
1038	East Gojjam	Awabel	Yekayete	YKG2			0
1039	East Gojjam	Awabel	Yekayete	YKG2			1
1040	East Gojjam	Awabel	Yekayete	YKG2			1
2955	East Gojjam	Mertolemariam	Kebele 01	K01G10			0
3517	East Gojjam	Awabel	Yekayete	YKG10			1
3518	East Gojjam	Awabel	Yekayete	YKG10			1
3519	East Gojjam	Awabel	Yekayete	YKG10			1
3520	East Gojjam	Awabel	Yekayete	YKG10			1
3521	East Gojjam	Awabel	Yekayete	YKG10			1
3522	East Gojjam	Awabel	Yekayete	YKG10			1
3523	East Gojjam	Awabel	Yekayete	YKG10			1
3524	East Gojjam	Awabel	Yekayete	YKG10			1
3525	East Gojjam	Awabel	Yekayete	YKG10			1
3526	East Gojjam	Awabel	Yekayete	YKG10			1
3527	East Gojjam	Awabel	Yekayete	YKG10			1
3528	East Gojjam	Awabel	Yekayete	YKG10			1
3529	East Gojjam	Awabel	Yekayete	YKG10			1
3530	East Gojjam	Awabel	Yekayete	YKG10			1
3531	East Gojjam	Awabel	Yekayete	YKG10			1
3532	East Gojjam	Awabel	Yekayete	YKG10			1
951	East Gojjam	Awabel	Yekayete	YKG1			1
952	East Gojjam	Awabel	Yekayete	YKG1			1
953	East Gojjam	Awabel	Yekayete	YKG1			1
954	East Gojjam	Awabel	Yekayete	YKG1			1
955	East Gojjam	Awabel	Yekayete	YKG1			0
956	East Gojjam	Awabel	Yekayete	YKG1			1
957	East Gojjam	Awabel	Yekayete	YKG1			1
958	East Gojjam	Awabel	Yekayete	YKG1			0
959	East Gojjam	Awabel	Yekayete	YKG1			1
960	East Gojjam	Awabel	Yekayete	YKG1			1
961	East Gojjam	Awabel	Yekayete	YKG1			0
978	East Gojjam	Awabel	Yekayete	YKG1			0
979	East Gojjam	Awabel	Yekayete	YKG1			1
980	East Gojjam	Awabel	Yekayete	YKG1			1
981	East Gojjam	Awabel	Yekayete	YKG1			0
2970	East Gojjam	Mertolemariam	Kebele 01	K01G10			0
1011	East Gojjam	Awabel	Yekayete	YKG1			1
1012	East Gojjam	Awabel	Yekayete	YKG1			1
1013	East Gojjam	Awabel	Yekayete	YKG1			0
1014	East Gojjam	Awabel	Yekayete	YKG1			0
1015	East Gojjam	Awabel	Yekayete	YKG1			1
1016	East Gojjam	Awabel	Yekayete	YKG1			0
1017	East Gojjam	Awabel	Yekayete	YKG1			1
1018	East Gojjam	Awabel	Yekayete	YKG1			0
1019	East Gojjam	Awabel	Yekayete	YKG1			0
2971	East Gojjam	Mertolemariam	Kebele 01	K01G10			0
3486	East Gojjam	Awabel	Yegodena	YGG7			0
3487	East Gojjam	Awabel	Yegodena	YGG7			1
3488	East Gojjam	Awabel	Yegodena	YGG7			1
3489	East Gojjam	Awabel	Yegodena	YGG7			1
3490	East Gojjam	Awabel	Yegodena	YGG7			1
3491	East Gojjam	Awabel	Yegodena	YGG7			1
3492	East Gojjam	Awabel	Yegodena	YGG7			0
3493	East Gojjam	Awabel	Yegodena	YGG7			1
3494	East Gojjam	Awabel	Yegodena	YGG7			0
3495	East Gojjam	Awabel	Yegodena	YGG7			1
3496	East Gojjam	Awabel	Yegodena	YGG7			1
3497	East Gojjam	Awabel	Yegodena	YGG7			1
3498	East Gojjam	Awabel	Yegodena	YGG7			1
3499	East Gojjam	Awabel	Yegodena	YGG7			1
3500	East Gojjam	Awabel	Yegodena	YGG7			1
3501	East Gojjam	Awabel	Yegodena	YGG7			1
3502	East Gojjam	Awabel	Yegodena	YGG7			1
3503	East Gojjam	Awabel	Yegodena	YGG7			1
3504	East Gojjam	Awabel	Yegodena	YGG7			1
2972	East Gojjam	Mertolemariam	Kebele 01	K01G10			1
3420	East Gojjam	Awabel	Yegodena	YGG6			1
3421	East Gojjam	Awabel	Yegodena	YGG6			0
3422	East Gojjam	Awabel	Yegodena	YGG6			1
3423	East Gojjam	Awabel	Yegodena	YGG6			1
3424	East Gojjam	Awabel	Yegodena	YGG6			1
3425	East Gojjam	Awabel	Yegodena	YGG6			1
3426	East Gojjam	Awabel	Yegodena	YGG6			0
3427	East Gojjam	Awabel	Yegodena	YGG6			1
3428	East Gojjam	Awabel	Yegodena	YGG6			1
3429	East Gojjam	Awabel	Yegodena	YGG6			1
3430	East Gojjam	Awabel	Yegodena	YGG6			1
3431	East Gojjam	Awabel	Yegodena	YGG6			1
3432	East Gojjam	Awabel	Yegodena	YGG6			0
3433	East Gojjam	Awabel	Yegodena	YGG6			0
3434	East Gojjam	Awabel	Yegodena	YGG6			1
3435	East Gojjam	Awabel	Yegodena	YGG6			1
3436	East Gojjam	Awabel	Yegodena	YGG6			1
3437	East Gojjam	Awabel	Yegodena	YGG6			0
3438	East Gojjam	Awabel	Yegodena	YGG6			1
3439	East Gojjam	Awabel	Yegodena	YGG6			1
3440	East Gojjam	Awabel	Yegodena	YGG6			1
3441	East Gojjam	Awabel	Yegodena	YGG6			1
3442	East Gojjam	Awabel	Yegodena	YGG6			1
3443	East Gojjam	Awabel	Yegodena	YGG6			1
3444	East Gojjam	Awabel	Yegodena	YGG6			1
3445	East Gojjam	Awabel	Yegodena	YGG6			1
3446	East Gojjam	Awabel	Yegodena	YGG6			0
3447	East Gojjam	Awabel	Yegodena	YGG6			0
3480	East Gojjam	Awabel	Yegodena	YGG6			1
3481	East Gojjam	Awabel	Yegodena	YGG6			0
3482	East Gojjam	Awabel	Yegodena	YGG6			1
3483	East Gojjam	Awabel	Yegodena	YGG6			1
3484	East Gojjam	Awabel	Yegodena	YGG6			1
2973	East Gojjam	Mertolemariam	Kebele 01	K01G10			0
2228	East Gojjam	Awabel	Yegodena	YGG5			0
2261	East Gojjam	Awabel	Yegodena	YGG5			1
2262	East Gojjam	Awabel	Yegodena	YGG5			0
2263	East Gojjam	Awabel	Yegodena	YGG5			1
2264	East Gojjam	Awabel	Yegodena	YGG5			1
2265	East Gojjam	Awabel	Yegodena	YGG5			1
2266	East Gojjam	Awabel	Yegodena	YGG5			1
2267	East Gojjam	Awabel	Yegodena	YGG5			0
2268	East Gojjam	Awabel	Yegodena	YGG5			1
2269	East Gojjam	Awabel	Yegodena	YGG5			1
2270	East Gojjam	Awabel	Yegodena	YGG5			1
2271	East Gojjam	Awabel	Yegodena	YGG5			1
2272	East Gojjam	Awabel	Yegodena	YGG5			1
2273	East Gojjam	Awabel	Yegodena	YGG5			0
2274	East Gojjam	Awabel	Yegodena	YGG5			1
2275	East Gojjam	Awabel	Yegodena	YGG5			0
2276	East Gojjam	Awabel	Yegodena	YGG5			1
2277	East Gojjam	Awabel	Yegodena	YGG5			1
2278	East Gojjam	Awabel	Yegodena	YGG5			1
2279	East Gojjam	Awabel	Yegodena	YGG5			1
2280	East Gojjam	Awabel	Yegodena	YGG5			1
2281	East Gojjam	Awabel	Yegodena	YGG5			1
2282	East Gojjam	Awabel	Yegodena	YGG5			1
2283	East Gojjam	Awabel	Yegodena	YGG5			1
2284	East Gojjam	Awabel	Yegodena	YGG5			1
2285	East Gojjam	Awabel	Yegodena	YGG5			1
3400	East Gojjam	Awabel	Yegodena	YGG5			1
3401	East Gojjam	Awabel	Yegodena	YGG5			0
3402	East Gojjam	Awabel	Yegodena	YGG5			1
3403	East Gojjam	Awabel	Yegodena	YGG5			1
3404	East Gojjam	Awabel	Yegodena	YGG5			1
3405	East Gojjam	Awabel	Yegodena	YGG5			1
3406	East Gojjam	Awabel	Yegodena	YGG5			0
3407	East Gojjam	Awabel	Yegodena	YGG5			1
3408	East Gojjam	Awabel	Yegodena	YGG5			1
3409	East Gojjam	Awabel	Yegodena	YGG5			1
3410	East Gojjam	Awabel	Yegodena	YGG5			1
3411	East Gojjam	Awabel	Yegodena	YGG5			1
3412	East Gojjam	Awabel	Yegodena	YGG5			0
3413	East Gojjam	Awabel	Yegodena	YGG5			0
3414	East Gojjam	Awabel	Yegodena	YGG5			1
2974	East Gojjam	Mertolemariam	Kebele 01	K01G10			0
2193	East Gojjam	Awabel	Yegodena	YGG4			0
2194	East Gojjam	Awabel	Yegodena	YGG4			0
2195	East Gojjam	Awabel	Yegodena	YGG4			1
2196	East Gojjam	Awabel	Yegodena	YGG4			1
2201	East Gojjam	Awabel	Yegodena	YGG4			1
2202	East Gojjam	Awabel	Yegodena	YGG4			0
2203	East Gojjam	Awabel	Yegodena	YGG4			1
2204	East Gojjam	Awabel	Yegodena	YGG4			1
2205	East Gojjam	Awabel	Yegodena	YGG4			1
2206	East Gojjam	Awabel	Yegodena	YGG4			1
2207	East Gojjam	Awabel	Yegodena	YGG4			0
2208	East Gojjam	Awabel	Yegodena	YGG4			1
2209	East Gojjam	Awabel	Yegodena	YGG4			1
2210	East Gojjam	Awabel	Yegodena	YGG4			1
2211	East Gojjam	Awabel	Yegodena	YGG4			1
2212	East Gojjam	Awabel	Yegodena	YGG4			1
2213	East Gojjam	Awabel	Yegodena	YGG4			0
2214	East Gojjam	Awabel	Yegodena	YGG4			0
2215	East Gojjam	Awabel	Yegodena	YGG4			1
2216	East Gojjam	Awabel	Yegodena	YGG4			1
2217	East Gojjam	Awabel	Yegodena	YGG4			1
2218	East Gojjam	Awabel	Yegodena	YGG4			0
2219	East Gojjam	Awabel	Yegodena	YGG4			1
2220	East Gojjam	Awabel	Yegodena	YGG4			1
2221	East Gojjam	Awabel	Yegodena	YGG4			1
2222	East Gojjam	Awabel	Yegodena	YGG4			1
2223	East Gojjam	Awabel	Yegodena	YGG4			1
2224	East Gojjam	Awabel	Yegodena	YGG4			1
2225	East Gojjam	Awabel	Yegodena	YGG4			1
2226	East Gojjam	Awabel	Yegodena	YGG4			1
2975	East Gojjam	Mertolemariam	Kebele 01	K01G10			0
1049	East Gojjam	Awabel	Yegodena	YGG3			1
1050	East Gojjam	Awabel	Yegodena	YGG3			1
1051	East Gojjam	Awabel	Yegodena	YGG3			1
1052	East Gojjam	Awabel	Yegodena	YGG3			1
1053	East Gojjam	Awabel	Yegodena	YGG3			1
1054	East Gojjam	Awabel	Yegodena	YGG3			0
1055	East Gojjam	Awabel	Yegodena	YGG3			1
1056	East Gojjam	Awabel	Yegodena	YGG3			0
1057	East Gojjam	Awabel	Yegodena	YGG3			1
1058	East Gojjam	Awabel	Yegodena	YGG3			1
1059	East Gojjam	Awabel	Yegodena	YGG3			1
1060	East Gojjam	Awabel	Yegodena	YGG3			1
1061	East Gojjam	Awabel	Yegodena	YGG3			1
1062	East Gojjam	Awabel	Yegodena	YGG3			1
1063	East Gojjam	Awabel	Yegodena	YGG3			1
1064	East Gojjam	Awabel	Yegodena	YGG3			1
1065	East Gojjam	Awabel	Yegodena	YGG3			1
1066	East Gojjam	Awabel	Yegodena	YGG3			1
2181	East Gojjam	Awabel	Yegodena	YGG3			1
2182	East Gojjam	Awabel	Yegodena	YGG3			0
2183	East Gojjam	Awabel	Yegodena	YGG3			1
2184	East Gojjam	Awabel	Yegodena	YGG3			1
2185	East Gojjam	Awabel	Yegodena	YGG3			1
2186	East Gojjam	Awabel	Yegodena	YGG3			1
2187	East Gojjam	Awabel	Yegodena	YGG3			0
2188	East Gojjam	Awabel	Yegodena	YGG3			1
2189	East Gojjam	Awabel	Yegodena	YGG3			1
2190	East Gojjam	Awabel	Yegodena	YGG3			1
2191	East Gojjam	Awabel	Yegodena	YGG3			1
989	East Gojjam	Awabel	Yegodena	YGG2			1
990	East Gojjam	Awabel	Yegodena	YGG2			1
991	East Gojjam	Awabel	Yegodena	YGG2			1
992	East Gojjam	Awabel	Yegodena	YGG2			1
993	East Gojjam	Awabel	Yegodena	YGG2			1
994	East Gojjam	Awabel	Yegodena	YGG2			0
2976	East Gojjam	Mertolemariam	Kebele 01	K01G10			0
996	East Gojjam	Awabel	Yegodena	YGG2			1
997	East Gojjam	Awabel	Yegodena	YGG2			1
998	East Gojjam	Awabel	Yegodena	YGG2			1
999	East Gojjam	Awabel	Yegodena	YGG2			0
1000	East Gojjam	Awabel	Yegodena	YGG2			1
1001	East Gojjam	Awabel	Yegodena	YGG2			1
1002	East Gojjam	Awabel	Yegodena	YGG2			1
1003	East Gojjam	Awabel	Yegodena	YGG2			1
1004	East Gojjam	Awabel	Yegodena	YGG2			1
1005	East Gojjam	Awabel	Yegodena	YGG2			1
1006	East Gojjam	Awabel	Yegodena	YGG2			1
1007	East Gojjam	Awabel	Yegodena	YGG2			1
1008	East Gojjam	Awabel	Yegodena	YGG2			0
1009	East Gojjam	Awabel	Yegodena	YGG2			0
1042	East Gojjam	Awabel	Yegodena	YGG2			1
1043	East Gojjam	Awabel	Yegodena	YGG2			0
1044	East Gojjam	Awabel	Yegodena	YGG2			1
1045	East Gojjam	Awabel	Yegodena	YGG2			1
1046	East Gojjam	Awabel	Yegodena	YGG2			1
1047	East Gojjam	Awabel	Yegodena	YGG2			1
2977	East Gojjam	Mertolemariam	Kebele 01	K01G10			0
963	East Gojjam	Awabel	Yegodena	YGG1			0
964	East Gojjam	Awabel	Yegodena	YGG1			1
965	East Gojjam	Awabel	Yegodena	YGG1			1
966	East Gojjam	Awabel	Yegodena	YGG1			1
967	East Gojjam	Awabel	Yegodena	YGG1			1
968	East Gojjam	Awabel	Yegodena	YGG1			0
969	East Gojjam	Awabel	Yegodena	YGG1			1
970	East Gojjam	Awabel	Yegodena	YGG1			1
971	East Gojjam	Awabel	Yegodena	YGG1			1
972	East Gojjam	Awabel	Yegodena	YGG1			1
973	East Gojjam	Awabel	Yegodena	YGG1			1
974	East Gojjam	Awabel	Yegodena	YGG1			0
975	East Gojjam	Awabel	Yegodena	YGG1			0
976	East Gojjam	Awabel	Yegodena	YGG1			1
977	East Gojjam	Awabel	Yegodena	YGG1			1
982	East Gojjam	Awabel	Yegodena	YGG1			1
983	East Gojjam	Awabel	Yegodena	YGG1			0
984	East Gojjam	Awabel	Yegodena	YGG1			1
985	East Gojjam	Awabel	Yegodena	YGG1			1
986	East Gojjam	Awabel	Yegodena	YGG1			1
987	East Gojjam	Awabel	Yegodena	YGG1			1
988	East Gojjam	Awabel	Yegodena	YGG1			0
2978	East Gojjam	Mertolemariam	Kebele 01	K01G10			0
2149	East Gojjam	Debay Tilat-gin	Yebabat	YEG9			0
2150	East Gojjam	Debay Tilat-gin	Yebabat	YEG9			1
2151	East Gojjam	Debay Tilat-gin	Yebabat	YEG9			0
2152	East Gojjam	Debay Tilat-gin	Yebabat	YEG9			1
3193	East Gojjam	Debay Tilat-gin	Yebabat	YEG9			1
3194	East Gojjam	Debay Tilat-gin	Yebabat	YEG9			0
3195	East Gojjam	Debay Tilat-gin	Yebabat	YEG9			1
3196	East Gojjam	Debay Tilat-gin	Yebabat	YEG9			0
3197	East Gojjam	Debay Tilat-gin	Yebabat	YEG9			1
3198	East Gojjam	Debay Tilat-gin	Yebabat	YEG9			1
3199	East Gojjam	Debay Tilat-gin	Yebabat	YEG9			1
3200	East Gojjam	Debay Tilat-gin	Yebabat	YEG9			1
3201	East Gojjam	Debay Tilat-gin	Yebabat	YEG9			1
3202	East Gojjam	Debay Tilat-gin	Yebabat	YEG9			1
3203	East Gojjam	Debay Tilat-gin	Yebabat	YEG9			1
3204	East Gojjam	Debay Tilat-gin	Yebabat	YEG9			0
3205	East Gojjam	Debay Tilat-gin	Yebabat	YEG9			0
3206	East Gojjam	Debay Tilat-gin	Yebabat	YEG9			1
3207	East Gojjam	Debay Tilat-gin	Yebabat	YEG9			1
3208	East Gojjam	Debay Tilat-gin	Yebabat	YEG9			0
3209	East Gojjam	Debay Tilat-gin	Yebabat	YEG9			0
3210	East Gojjam	Debay Tilat-gin	Yebabat	YEG9			0
3211	East Gojjam	Debay Tilat-gin	Yebabat	YEG9			1
3212	East Gojjam	Debay Tilat-gin	Yebabat	YEG9			1
3213	East Gojjam	Debay Tilat-gin	Yebabat	YEG9			0
3214	East Gojjam	Debay Tilat-gin	Yebabat	YEG9			0
3215	East Gojjam	Debay Tilat-gin	Yebabat	YEG9			1
3216	East Gojjam	Debay Tilat-gin	Yebabat	YEG9			1
3217	East Gojjam	Debay Tilat-gin	Yebabat	YEG9			1
3218	East Gojjam	Debay Tilat-gin	Yebabat	YEG9			1
3219	East Gojjam	Debay Tilat-gin	Yebabat	YEG9			1
3220	East Gojjam	Debay Tilat-gin	Yebabat	YEG9			1
3221	East Gojjam	Debay Tilat-gin	Yebabat	YEG9			0
3222	East Gojjam	Debay Tilat-gin	Yebabat	YEG9			0
3223	East Gojjam	Debay Tilat-gin	Yebabat	YEG9			1
2979	East Gojjam	Mertolemariam	Kebele 01	K01G10			0
2115	East Gojjam	Debay Tilat-gin	Yebabat	YEG8			1
2116	East Gojjam	Debay Tilat-gin	Yebabat	YEG8			1
2117	East Gojjam	Debay Tilat-gin	Yebabat	YEG8			0
2118	East Gojjam	Debay Tilat-gin	Yebabat	YEG8			1
2119	East Gojjam	Debay Tilat-gin	Yebabat	YEG8			1
2120	East Gojjam	Debay Tilat-gin	Yebabat	YEG8			0
2121	East Gojjam	Debay Tilat-gin	Yebabat	YEG8			1
2122	East Gojjam	Debay Tilat-gin	Yebabat	YEG8			0
2123	East Gojjam	Debay Tilat-gin	Yebabat	YEG8			1
2124	East Gojjam	Debay Tilat-gin	Yebabat	YEG8			0
2125	East Gojjam	Debay Tilat-gin	Yebabat	YEG8			0
2126	East Gojjam	Debay Tilat-gin	Yebabat	YEG8			0
2127	East Gojjam	Debay Tilat-gin	Yebabat	YEG8			1
2128	East Gojjam	Debay Tilat-gin	Yebabat	YEG8			1
2129	East Gojjam	Debay Tilat-gin	Yebabat	YEG8			1
2130	East Gojjam	Debay Tilat-gin	Yebabat	YEG8			0
2131	East Gojjam	Debay Tilat-gin	Yebabat	YEG8			0
2132	East Gojjam	Debay Tilat-gin	Yebabat	YEG8			1
2133	East Gojjam	Debay Tilat-gin	Yebabat	YEG8			1
2134	East Gojjam	Debay Tilat-gin	Yebabat	YEG8			1
2135	East Gojjam	Debay Tilat-gin	Yebabat	YEG8			1
2136	East Gojjam	Debay Tilat-gin	Yebabat	YEG8			1
2137	East Gojjam	Debay Tilat-gin	Yebabat	YEG8			1
2138	East Gojjam	Debay Tilat-gin	Yebabat	YEG8			1
2139	East Gojjam	Debay Tilat-gin	Yebabat	YEG8			1
2140	East Gojjam	Debay Tilat-gin	Yebabat	YEG8			0
2141	East Gojjam	Debay Tilat-gin	Yebabat	YEG8			1
2142	East Gojjam	Debay Tilat-gin	Yebabat	YEG8			0
2143	East Gojjam	Debay Tilat-gin	Yebabat	YEG8			1
2144	East Gojjam	Debay Tilat-gin	Yebabat	YEG8			0
2145	East Gojjam	Debay Tilat-gin	Yebabat	YEG8			1
2146	East Gojjam	Debay Tilat-gin	Yebabat	YEG8			1
2147	East Gojjam	Debay Tilat-gin	Yebabat	YEG8			1
2980	East Gojjam	Mertolemariam	Kebele 01	K01G10			0
2020	East Gojjam	Debay Tilat-gin	Yebabat	YEG7			0
2021	East Gojjam	Debay Tilat-gin	Yebabat	YEG7			1
2022	East Gojjam	Debay Tilat-gin	Yebabat	YEG7			1
2023	East Gojjam	Debay Tilat-gin	Yebabat	YEG7			1
2024	East Gojjam	Debay Tilat-gin	Yebabat	YEG7			1
2025	East Gojjam	Debay Tilat-gin	Yebabat	YEG7			1
2026	East Gojjam	Debay Tilat-gin	Yebabat	YEG7			1
2027	East Gojjam	Debay Tilat-gin	Yebabat	YEG7			1
2028	East Gojjam	Debay Tilat-gin	Yebabat	YEG7			1
2029	East Gojjam	Debay Tilat-gin	Yebabat	YEG7			1
2030	East Gojjam	Debay Tilat-gin	Yebabat	YEG7			1
2031	East Gojjam	Debay Tilat-gin	Yebabat	YEG7			1
2032	East Gojjam	Debay Tilat-gin	Yebabat	YEG7			1
2033	East Gojjam	Debay Tilat-gin	Yebabat	YEG7			1
2034	East Gojjam	Debay Tilat-gin	Yebabat	YEG7			1
2035	East Gojjam	Debay Tilat-gin	Yebabat	YEG7			1
2036	East Gojjam	Debay Tilat-gin	Yebabat	YEG7			1
2037	East Gojjam	Debay Tilat-gin	Yebabat	YEG7			0
2038	East Gojjam	Debay Tilat-gin	Yebabat	YEG7			1
2039	East Gojjam	Debay Tilat-gin	Yebabat	YEG7			0
2040	East Gojjam	Debay Tilat-gin	Yebabat	YEG7			1
2041	East Gojjam	Debay Tilat-gin	Yebabat	YEG7			0
2042	East Gojjam	Debay Tilat-gin	Yebabat	YEG7			1
2043	East Gojjam	Debay Tilat-gin	Yebabat	YEG7			1
2044	East Gojjam	Debay Tilat-gin	Yebabat	YEG7			1
2045	East Gojjam	Debay Tilat-gin	Yebabat	YEG7			0
2046	East Gojjam	Debay Tilat-gin	Yebabat	YEG7			1
2109	East Gojjam	Debay Tilat-gin	Yebabat	YEG7			0
2110	East Gojjam	Debay Tilat-gin	Yebabat	YEG7			1
2111	East Gojjam	Debay Tilat-gin	Yebabat	YEG7			1
2112	East Gojjam	Debay Tilat-gin	Yebabat	YEG7			1
2113	East Gojjam	Debay Tilat-gin	Yebabat	YEG7			0
2981	East Gojjam	Mertolemariam	Kebele 01	K01G10			0
1988	East Gojjam	Debay Tilat-gin	Yebabat	YEG6			1
1989	East Gojjam	Debay Tilat-gin	Yebabat	YEG6			0
1990	East Gojjam	Debay Tilat-gin	Yebabat	YEG6			0
1991	East Gojjam	Debay Tilat-gin	Yebabat	YEG6			0
1992	East Gojjam	Debay Tilat-gin	Yebabat	YEG6			1
1993	East Gojjam	Debay Tilat-gin	Yebabat	YEG6			1
1994	East Gojjam	Debay Tilat-gin	Yebabat	YEG6			0
1995	East Gojjam	Debay Tilat-gin	Yebabat	YEG6			0
1996	East Gojjam	Debay Tilat-gin	Yebabat	YEG6			1
1997	East Gojjam	Debay Tilat-gin	Yebabat	YEG6			1
1998	East Gojjam	Debay Tilat-gin	Yebabat	YEG6			1
1999	East Gojjam	Debay Tilat-gin	Yebabat	YEG6			1
2000	East Gojjam	Debay Tilat-gin	Yebabat	YEG6			1
2001	East Gojjam	Debay Tilat-gin	Yebabat	YEG6			1
2002	East Gojjam	Debay Tilat-gin	Yebabat	YEG6			0
2003	East Gojjam	Debay Tilat-gin	Yebabat	YEG6			0
2004	East Gojjam	Debay Tilat-gin	Yebabat	YEG6			1
2005	East Gojjam	Debay Tilat-gin	Yebabat	YEG6			0
2006	East Gojjam	Debay Tilat-gin	Yebabat	YEG6			1
2007	East Gojjam	Debay Tilat-gin	Yebabat	YEG6			1
2008	East Gojjam	Debay Tilat-gin	Yebabat	YEG6			1
2009	East Gojjam	Debay Tilat-gin	Yebabat	YEG6			0
2010	East Gojjam	Debay Tilat-gin	Yebabat	YEG6			0
2011	East Gojjam	Debay Tilat-gin	Yebabat	YEG6			1
2012	East Gojjam	Debay Tilat-gin	Yebabat	YEG6			1
2013	East Gojjam	Debay Tilat-gin	Yebabat	YEG6			1
2014	East Gojjam	Debay Tilat-gin	Yebabat	YEG6			1
2015	East Gojjam	Debay Tilat-gin	Yebabat	YEG6			1
2016	East Gojjam	Debay Tilat-gin	Yebabat	YEG6			0
2017	East Gojjam	Debay Tilat-gin	Yebabat	YEG6			1
2018	East Gojjam	Debay Tilat-gin	Yebabat	YEG6			1
2982	East Gojjam	Mertolemariam	Kebele 01	K01G10			0
2983	East Gojjam	Mertolemariam	Kebele 01	K01G10			0
2985	East Gojjam	Mertolemariam	Kebele 01	K01G10			1
916	East Gojjam	Debay Tilat-gin	Yebabat	YEG5			1
917	East Gojjam	Debay Tilat-gin	Yebabat	YEG5			1
918	East Gojjam	Debay Tilat-gin	Yebabat	YEG5			1
919	East Gojjam	Debay Tilat-gin	Yebabat	YEG5			1
920	East Gojjam	Debay Tilat-gin	Yebabat	YEG5			1
921	East Gojjam	Debay Tilat-gin	Yebabat	YEG5			0
922	East Gojjam	Debay Tilat-gin	Yebabat	YEG5			1
923	East Gojjam	Debay Tilat-gin	Yebabat	YEG5			0
924	East Gojjam	Debay Tilat-gin	Yebabat	YEG5			1
925	East Gojjam	Debay Tilat-gin	Yebabat	YEG5			0
926	East Gojjam	Debay Tilat-gin	Yebabat	YEG5			1
927	East Gojjam	Debay Tilat-gin	Yebabat	YEG5			1
928	East Gojjam	Debay Tilat-gin	Yebabat	YEG5			1
929	East Gojjam	Debay Tilat-gin	Yebabat	YEG5			0
930	East Gojjam	Debay Tilat-gin	Yebabat	YEG5			0
931	East Gojjam	Debay Tilat-gin	Yebabat	YEG5			1
932	East Gojjam	Debay Tilat-gin	Yebabat	YEG5			0
933	East Gojjam	Debay Tilat-gin	Yebabat	YEG5			1
1974	East Gojjam	Debay Tilat-gin	Yebabat	YEG5			1
1975	East Gojjam	Debay Tilat-gin	Yebabat	YEG5			0
1976	East Gojjam	Debay Tilat-gin	Yebabat	YEG5			1
1977	East Gojjam	Debay Tilat-gin	Yebabat	YEG5			0
1978	East Gojjam	Debay Tilat-gin	Yebabat	YEG5			1
1979	East Gojjam	Debay Tilat-gin	Yebabat	YEG5			1
1980	East Gojjam	Debay Tilat-gin	Yebabat	YEG5			1
1981	East Gojjam	Debay Tilat-gin	Yebabat	YEG5			1
1982	East Gojjam	Debay Tilat-gin	Yebabat	YEG5			1
1983	East Gojjam	Debay Tilat-gin	Yebabat	YEG5			1
1984	East Gojjam	Debay Tilat-gin	Yebabat	YEG5			1
1985	East Gojjam	Debay Tilat-gin	Yebabat	YEG5			0
1986	East Gojjam	Debay Tilat-gin	Yebabat	YEG5			0
2987	East Gojjam	Mertolemariam	Kebele 01	K01G10			0
817	East Gojjam	Debay Tilat-gin	Yebabat	YEG3			1
818	East Gojjam	Debay Tilat-gin	Yebabat	YEG3			0
819	East Gojjam	Debay Tilat-gin	Yebabat	YEG3			1
820	East Gojjam	Debay Tilat-gin	Yebabat	YEG3			0
821	East Gojjam	Debay Tilat-gin	Yebabat	YEG3			1
822	East Gojjam	Debay Tilat-gin	Yebabat	YEG3			0
823	East Gojjam	Debay Tilat-gin	Yebabat	YEG3			1
824	East Gojjam	Debay Tilat-gin	Yebabat	YEG3			1
825	East Gojjam	Debay Tilat-gin	Yebabat	YEG3			1
826	East Gojjam	Debay Tilat-gin	Yebabat	YEG3			0
827	East Gojjam	Debay Tilat-gin	Yebabat	YEG3			1
890	East Gojjam	Debay Tilat-gin	Yebabat	YEG3			0
891	East Gojjam	Debay Tilat-gin	Yebabat	YEG3			1
892	East Gojjam	Debay Tilat-gin	Yebabat	YEG3			1
893	East Gojjam	Debay Tilat-gin	Yebabat	YEG3			1
894	East Gojjam	Debay Tilat-gin	Yebabat	YEG3			0
895	East Gojjam	Debay Tilat-gin	Yebabat	YEG3			1
896	East Gojjam	Debay Tilat-gin	Yebabat	YEG3			1
897	East Gojjam	Debay Tilat-gin	Yebabat	YEG3			1
898	East Gojjam	Debay Tilat-gin	Yebabat	YEG3			0
899	East Gojjam	Debay Tilat-gin	Yebabat	YEG3			1
900	East Gojjam	Debay Tilat-gin	Yebabat	YEG3			1
901	East Gojjam	Debay Tilat-gin	Yebabat	YEG3			0
902	East Gojjam	Debay Tilat-gin	Yebabat	YEG3			1
903	East Gojjam	Debay Tilat-gin	Yebabat	YEG3			0
904	East Gojjam	Debay Tilat-gin	Yebabat	YEG3			1
905	East Gojjam	Debay Tilat-gin	Yebabat	YEG3			0
906	East Gojjam	Debay Tilat-gin	Yebabat	YEG3			0
907	East Gojjam	Debay Tilat-gin	Yebabat	YEG3			0
908	East Gojjam	Debay Tilat-gin	Yebabat	YEG3			1
909	East Gojjam	Debay Tilat-gin	Yebabat	YEG3			1
910	East Gojjam	Debay Tilat-gin	Yebabat	YEG3			1
911	East Gojjam	Debay Tilat-gin	Yebabat	YEG3			0
912	East Gojjam	Debay Tilat-gin	Yebabat	YEG3			0
2988	East Gojjam	Mertolemariam	Kebele 01	K01G10			0
791	East Gojjam	Debay Tilat-gin	Yebabat	YEG2			0
792	East Gojjam	Debay Tilat-gin	Yebabat	YEG2			1
793	East Gojjam	Debay Tilat-gin	Yebabat	YEG2			1
794	East Gojjam	Debay Tilat-gin	Yebabat	YEG2			1
795	East Gojjam	Debay Tilat-gin	Yebabat	YEG2			1
796	East Gojjam	Debay Tilat-gin	Yebabat	YEG2			1
797	East Gojjam	Debay Tilat-gin	Yebabat	YEG2			0
798	East Gojjam	Debay Tilat-gin	Yebabat	YEG2			1
799	East Gojjam	Debay Tilat-gin	Yebabat	YEG2			1
800	East Gojjam	Debay Tilat-gin	Yebabat	YEG2			1
801	East Gojjam	Debay Tilat-gin	Yebabat	YEG2			0
802	East Gojjam	Debay Tilat-gin	Yebabat	YEG2			1
803	East Gojjam	Debay Tilat-gin	Yebabat	YEG2			1
804	East Gojjam	Debay Tilat-gin	Yebabat	YEG2			1
805	East Gojjam	Debay Tilat-gin	Yebabat	YEG2			1
806	East Gojjam	Debay Tilat-gin	Yebabat	YEG2			1
807	East Gojjam	Debay Tilat-gin	Yebabat	YEG2			1
808	East Gojjam	Debay Tilat-gin	Yebabat	YEG2			1
809	East Gojjam	Debay Tilat-gin	Yebabat	YEG2			1
810	East Gojjam	Debay Tilat-gin	Yebabat	YEG2			1
811	East Gojjam	Debay Tilat-gin	Yebabat	YEG2			1
812	East Gojjam	Debay Tilat-gin	Yebabat	YEG2			1
813	East Gojjam	Debay Tilat-gin	Yebabat	YEG2			1
814	East Gojjam	Debay Tilat-gin	Yebabat	YEG2			1
815	East Gojjam	Debay Tilat-gin	Yebabat	YEG2			1
2989	East Gojjam	Mertolemariam	Kebele 01	K01G11	10.8655	38.2737	0
3262	East Gojjam	Debay Tilat-gin	Yebabat	YEG11			1
3263	East Gojjam	Debay Tilat-gin	Yebabat	YEG11			1
3264	East Gojjam	Debay Tilat-gin	Yebabat	YEG11			0
3265	East Gojjam	Debay Tilat-gin	Yebabat	YEG11			1
3328	East Gojjam	Debay Tilat-gin	Yebabat	YEG11			0
3329	East Gojjam	Debay Tilat-gin	Yebabat	YEG11			1
3330	East Gojjam	Debay Tilat-gin	Yebabat	YEG11			1
3331	East Gojjam	Debay Tilat-gin	Yebabat	YEG11			1
3332	East Gojjam	Debay Tilat-gin	Yebabat	YEG11			0
3333	East Gojjam	Debay Tilat-gin	Yebabat	YEG11			1
3334	East Gojjam	Debay Tilat-gin	Yebabat	YEG11			1
3335	East Gojjam	Debay Tilat-gin	Yebabat	YEG11			1
3336	East Gojjam	Debay Tilat-gin	Yebabat	YEG11			0
3337	East Gojjam	Debay Tilat-gin	Yebabat	YEG11			1
3338	East Gojjam	Debay Tilat-gin	Yebabat	YEG11			1
3339	East Gojjam	Debay Tilat-gin	Yebabat	YEG11			0
3340	East Gojjam	Debay Tilat-gin	Yebabat	YEG11			1
3341	East Gojjam	Debay Tilat-gin	Yebabat	YEG11			0
3342	East Gojjam	Debay Tilat-gin	Yebabat	YEG11			1
3343	East Gojjam	Debay Tilat-gin	Yebabat	YEG11			0
3344	East Gojjam	Debay Tilat-gin	Yebabat	YEG11			0
3345	East Gojjam	Debay Tilat-gin	Yebabat	YEG11			0
3346	East Gojjam	Debay Tilat-gin	Yebabat	YEG11			1
3347	East Gojjam	Debay Tilat-gin	Yebabat	YEG11			1
3348	East Gojjam	Debay Tilat-gin	Yebabat	YEG11			1
3349	East Gojjam	Debay Tilat-gin	Yebabat	YEG11			0
3350	East Gojjam	Debay Tilat-gin	Yebabat	YEG11			0
3351	East Gojjam	Debay Tilat-gin	Yebabat	YEG11			1
3352	East Gojjam	Debay Tilat-gin	Yebabat	YEG11			1
3353	East Gojjam	Debay Tilat-gin	Yebabat	YEG11			1
3354	East Gojjam	Debay Tilat-gin	Yebabat	YEG11			1
3355	East Gojjam	Debay Tilat-gin	Yebabat	YEG11			1
3356	East Gojjam	Debay Tilat-gin	Yebabat	YEG11			1
3357	East Gojjam	Debay Tilat-gin	Yebabat	YEG11			1
3358	East Gojjam	Debay Tilat-gin	Yebabat	YEG11			1
3359	East Gojjam	Debay Tilat-gin	Yebabat	YEG11			0
3360	East Gojjam	Debay Tilat-gin	Yebabat	YEG11			1
3361	East Gojjam	Debay Tilat-gin	Yebabat	YEG11			0
3362	East Gojjam	Debay Tilat-gin	Yebabat	YEG11			1
3363	East Gojjam	Debay Tilat-gin	Yebabat	YEG11			0
3364	East Gojjam	Debay Tilat-gin	Yebabat	YEG11			1
3365	East Gojjam	Debay Tilat-gin	Yebabat	YEG11			1
3366	East Gojjam	Debay Tilat-gin	Yebabat	YEG11			1
3367	East Gojjam	Debay Tilat-gin	Yebabat	YEG11			0
3368	East Gojjam	Debay Tilat-gin	Yebabat	YEG11			0
3369	East Gojjam	Debay Tilat-gin	Yebabat	YEG11			1
3370	East Gojjam	Debay Tilat-gin	Yebabat	YEG11			0
3371	East Gojjam	Debay Tilat-gin	Yebabat	YEG11			1
3224	East Gojjam	Debay Tilat-gin	Yebabat	YEG10			0
2990	East Gojjam	Mertolemariam	Kebele 01	K01G11			0
3226	East Gojjam	Debay Tilat-gin	Yebabat	YEG10			1
3227	East Gojjam	Debay Tilat-gin	Yebabat	YEG10			1
3228	East Gojjam	Debay Tilat-gin	Yebabat	YEG10			0
3229	East Gojjam	Debay Tilat-gin	Yebabat	YEG10			0
3230	East Gojjam	Debay Tilat-gin	Yebabat	YEG10			1
3231	East Gojjam	Debay Tilat-gin	Yebabat	YEG10			1
3232	East Gojjam	Debay Tilat-gin	Yebabat	YEG10			1
3233	East Gojjam	Debay Tilat-gin	Yebabat	YEG10			1
3234	East Gojjam	Debay Tilat-gin	Yebabat	YEG10			1
3235	East Gojjam	Debay Tilat-gin	Yebabat	YEG10			0
3236	East Gojjam	Debay Tilat-gin	Yebabat	YEG10			1
3237	East Gojjam	Debay Tilat-gin	Yebabat	YEG10			1
3238	East Gojjam	Debay Tilat-gin	Yebabat	YEG10			1
3239	East Gojjam	Debay Tilat-gin	Yebabat	YEG10			0
3240	East Gojjam	Debay Tilat-gin	Yebabat	YEG10			1
3241	East Gojjam	Debay Tilat-gin	Yebabat	YEG10			1
3242	East Gojjam	Debay Tilat-gin	Yebabat	YEG10			1
3243	East Gojjam	Debay Tilat-gin	Yebabat	YEG10			1
3244	East Gojjam	Debay Tilat-gin	Yebabat	YEG10			1
3245	East Gojjam	Debay Tilat-gin	Yebabat	YEG10			1
3246	East Gojjam	Debay Tilat-gin	Yebabat	YEG10			1
3247	East Gojjam	Debay Tilat-gin	Yebabat	YEG10			1
3248	East Gojjam	Debay Tilat-gin	Yebabat	YEG10			1
3249	East Gojjam	Debay Tilat-gin	Yebabat	YEG10			1
3250	East Gojjam	Debay Tilat-gin	Yebabat	YEG10			1
3251	East Gojjam	Debay Tilat-gin	Yebabat	YEG10			1
3252	East Gojjam	Debay Tilat-gin	Yebabat	YEG10			1
3253	East Gojjam	Debay Tilat-gin	Yebabat	YEG10			1
3254	East Gojjam	Debay Tilat-gin	Yebabat	YEG10			1
3255	East Gojjam	Debay Tilat-gin	Yebabat	YEG10			1
3256	East Gojjam	Debay Tilat-gin	Yebabat	YEG10			0
3257	East Gojjam	Debay Tilat-gin	Yebabat	YEG10			1
3258	East Gojjam	Debay Tilat-gin	Yebabat	YEG10			0
3259	East Gojjam	Debay Tilat-gin	Yebabat	YEG10			1
3260	East Gojjam	Debay Tilat-gin	Yebabat	YEG10			0
755	East Gojjam	Debay Tilat-gin	Yebabat	YEG1			1
2991	East Gojjam	Mertolemariam	Kebele 01	K01G11			0
757	East Gojjam	Debay Tilat-gin	Yebabat	YEG1			1
758	East Gojjam	Debay Tilat-gin	Yebabat	YEG1			0
759	East Gojjam	Debay Tilat-gin	Yebabat	YEG1			1
760	East Gojjam	Debay Tilat-gin	Yebabat	YEG1			1
761	East Gojjam	Debay Tilat-gin	Yebabat	YEG1			1
762	East Gojjam	Debay Tilat-gin	Yebabat	YEG1			1
763	East Gojjam	Debay Tilat-gin	Yebabat	YEG1			1
764	East Gojjam	Debay Tilat-gin	Yebabat	YEG1			1
765	East Gojjam	Debay Tilat-gin	Yebabat	YEG1			1
766	East Gojjam	Debay Tilat-gin	Yebabat	YEG1			0
767	East Gojjam	Debay Tilat-gin	Yebabat	YEG1			0
768	East Gojjam	Debay Tilat-gin	Yebabat	YEG1			1
769	East Gojjam	Debay Tilat-gin	Yebabat	YEG1			1
770	East Gojjam	Debay Tilat-gin	Yebabat	YEG1			0
771	East Gojjam	Debay Tilat-gin	Yebabat	YEG1			0
772	East Gojjam	Debay Tilat-gin	Yebabat	YEG1			0
773	East Gojjam	Debay Tilat-gin	Yebabat	YEG1			1
774	East Gojjam	Debay Tilat-gin	Yebabat	YEG1			1
775	East Gojjam	Debay Tilat-gin	Yebabat	YEG1			0
776	East Gojjam	Debay Tilat-gin	Yebabat	YEG1			0
777	East Gojjam	Debay Tilat-gin	Yebabat	YEG1			1
778	East Gojjam	Debay Tilat-gin	Yebabat	YEG1			1
779	East Gojjam	Debay Tilat-gin	Yebabat	YEG1			1
780	East Gojjam	Debay Tilat-gin	Yebabat	YEG1			1
781	East Gojjam	Debay Tilat-gin	Yebabat	YEG1			1
782	East Gojjam	Debay Tilat-gin	Yebabat	YEG1			1
783	East Gojjam	Debay Tilat-gin	Yebabat	YEG1			0
784	East Gojjam	Debay Tilat-gin	Yebabat	YEG1			0
785	East Gojjam	Debay Tilat-gin	Yebabat	YEG1			1
786	East Gojjam	Debay Tilat-gin	Yebabat	YEG1			0
787	East Gojjam	Debay Tilat-gin	Yebabat	YEG1			1
788	East Gojjam	Debay Tilat-gin	Yebabat	YEG1			1
789	East Gojjam	Debay Tilat-gin	Yebabat	YEG1			1
3306	East Gojjam	Debay Tilat-gin	Wodebeyesus	WEG9			1
3307	East Gojjam	Debay Tilat-gin	Wodebeyesus	WEG9			0
3308	East Gojjam	Debay Tilat-gin	Wodebeyesus	WEG9			1
3309	East Gojjam	Debay Tilat-gin	Wodebeyesus	WEG9			0
3310	East Gojjam	Debay Tilat-gin	Wodebeyesus	WEG9			0
2992	East Gojjam	Mertolemariam	Kebele 01	K01G11			0
3312	East Gojjam	Debay Tilat-gin	Wodebeyesus	WEG9			1
3313	East Gojjam	Debay Tilat-gin	Wodebeyesus	WEG9			0
3314	East Gojjam	Debay Tilat-gin	Wodebeyesus	WEG9			0
3315	East Gojjam	Debay Tilat-gin	Wodebeyesus	WEG9			1
3316	East Gojjam	Debay Tilat-gin	Wodebeyesus	WEG9			1
3317	East Gojjam	Debay Tilat-gin	Wodebeyesus	WEG9			1
3318	East Gojjam	Debay Tilat-gin	Wodebeyesus	WEG9			1
3319	East Gojjam	Debay Tilat-gin	Wodebeyesus	WEG9			1
3320	East Gojjam	Debay Tilat-gin	Wodebeyesus	WEG9			1
3321	East Gojjam	Debay Tilat-gin	Wodebeyesus	WEG9			0
3322	East Gojjam	Debay Tilat-gin	Wodebeyesus	WEG9			1
3323	East Gojjam	Debay Tilat-gin	Wodebeyesus	WEG9			1
3324	East Gojjam	Debay Tilat-gin	Wodebeyesus	WEG9			0
3325	East Gojjam	Debay Tilat-gin	Wodebeyesus	WEG9			1
3326	East Gojjam	Debay Tilat-gin	Wodebeyesus	WEG9			1
3327	East Gojjam	Debay Tilat-gin	Wodebeyesus	WEG9			1
3372	East Gojjam	Debay Tilat-gin	Wodebeyesus	WEG9			1
3373	East Gojjam	Debay Tilat-gin	Wodebeyesus	WEG9			1
2993	East Gojjam	Mertolemariam	Kebele 01	K01G11			0
3284	East Gojjam	Debay Tilat-gin	Wodebeyesus	WEG8			1
3285	East Gojjam	Debay Tilat-gin	Wodebeyesus	WEG8			1
3286	East Gojjam	Debay Tilat-gin	Wodebeyesus	WEG8			1
3287	East Gojjam	Debay Tilat-gin	Wodebeyesus	WEG8			1
3288	East Gojjam	Debay Tilat-gin	Wodebeyesus	WEG8			0
3289	East Gojjam	Debay Tilat-gin	Wodebeyesus	WEG8			1
3290	East Gojjam	Debay Tilat-gin	Wodebeyesus	WEG8			1
3291	East Gojjam	Debay Tilat-gin	Wodebeyesus	WEG8			1
3292	East Gojjam	Debay Tilat-gin	Wodebeyesus	WEG8			0
3293	East Gojjam	Debay Tilat-gin	Wodebeyesus	WEG8			0
3294	East Gojjam	Debay Tilat-gin	Wodebeyesus	WEG8			1
3295	East Gojjam	Debay Tilat-gin	Wodebeyesus	WEG8			0
3296	East Gojjam	Debay Tilat-gin	Wodebeyesus	WEG8			0
3297	East Gojjam	Debay Tilat-gin	Wodebeyesus	WEG8			0
3298	East Gojjam	Debay Tilat-gin	Wodebeyesus	WEG8			0
3299	East Gojjam	Debay Tilat-gin	Wodebeyesus	WEG8			0
3300	East Gojjam	Debay Tilat-gin	Wodebeyesus	WEG8			0
3301	East Gojjam	Debay Tilat-gin	Wodebeyesus	WEG8			0
3302	East Gojjam	Debay Tilat-gin	Wodebeyesus	WEG8			0
3303	East Gojjam	Debay Tilat-gin	Wodebeyesus	WEG8			1
3304	East Gojjam	Debay Tilat-gin	Wodebeyesus	WEG8			0
3305	East Gojjam	Debay Tilat-gin	Wodebeyesus	WEG8			1
2994	East Gojjam	Mertolemariam	Kebele 01	K01G11			0
2155	East Gojjam	Debay Tilat-gin	Wodebeyesus	WEG7			1
2156	East Gojjam	Debay Tilat-gin	Wodebeyesus	WEG7			1
2157	East Gojjam	Debay Tilat-gin	Wodebeyesus	WEG7			0
2158	East Gojjam	Debay Tilat-gin	Wodebeyesus	WEG7			1
2159	East Gojjam	Debay Tilat-gin	Wodebeyesus	WEG7			1
2160	East Gojjam	Debay Tilat-gin	Wodebeyesus	WEG7			0
2161	East Gojjam	Debay Tilat-gin	Wodebeyesus	WEG7			0
2162	East Gojjam	Debay Tilat-gin	Wodebeyesus	WEG7			1
2163	East Gojjam	Debay Tilat-gin	Wodebeyesus	WEG7			1
2164	East Gojjam	Debay Tilat-gin	Wodebeyesus	WEG7			1
2165	East Gojjam	Debay Tilat-gin	Wodebeyesus	WEG7			0
2166	East Gojjam	Debay Tilat-gin	Wodebeyesus	WEG7			0
2167	East Gojjam	Debay Tilat-gin	Wodebeyesus	WEG7			0
2168	East Gojjam	Debay Tilat-gin	Wodebeyesus	WEG7			1
2169	East Gojjam	Debay Tilat-gin	Wodebeyesus	WEG7			1
3266	East Gojjam	Debay Tilat-gin	Wodebeyesus	WEG7			1
3267	East Gojjam	Debay Tilat-gin	Wodebeyesus	WEG7			1
3268	East Gojjam	Debay Tilat-gin	Wodebeyesus	WEG7			1
3269	East Gojjam	Debay Tilat-gin	Wodebeyesus	WEG7			1
3270	East Gojjam	Debay Tilat-gin	Wodebeyesus	WEG7			1
3271	East Gojjam	Debay Tilat-gin	Wodebeyesus	WEG7			0
3272	East Gojjam	Debay Tilat-gin	Wodebeyesus	WEG7			1
3273	East Gojjam	Debay Tilat-gin	Wodebeyesus	WEG7			1
3274	East Gojjam	Debay Tilat-gin	Wodebeyesus	WEG7			1
3275	East Gojjam	Debay Tilat-gin	Wodebeyesus	WEG7			1
3276	East Gojjam	Debay Tilat-gin	Wodebeyesus	WEG7			1
3277	East Gojjam	Debay Tilat-gin	Wodebeyesus	WEG7			1
3278	East Gojjam	Debay Tilat-gin	Wodebeyesus	WEG7			1
3279	East Gojjam	Debay Tilat-gin	Wodebeyesus	WEG7			1
3280	East Gojjam	Debay Tilat-gin	Wodebeyesus	WEG7			0
3281	East Gojjam	Debay Tilat-gin	Wodebeyesus	WEG7			1
3282	East Gojjam	Debay Tilat-gin	Wodebeyesus	WEG7			1
2995	East Gojjam	Mertolemariam	Kebele 01	K01G11			0
2090	East Gojjam	Debay Tilat-gin	Wodebeyesus	WEG6			0
2091	East Gojjam	Debay Tilat-gin	Wodebeyesus	WEG6			0
2092	East Gojjam	Debay Tilat-gin	Wodebeyesus	WEG6			0
2093	East Gojjam	Debay Tilat-gin	Wodebeyesus	WEG6			1
2094	East Gojjam	Debay Tilat-gin	Wodebeyesus	WEG6			0
2095	East Gojjam	Debay Tilat-gin	Wodebeyesus	WEG6			0
2096	East Gojjam	Debay Tilat-gin	Wodebeyesus	WEG6			1
2097	East Gojjam	Debay Tilat-gin	Wodebeyesus	WEG6			1
2098	East Gojjam	Debay Tilat-gin	Wodebeyesus	WEG6			1
2099	East Gojjam	Debay Tilat-gin	Wodebeyesus	WEG6			1
2100	East Gojjam	Debay Tilat-gin	Wodebeyesus	WEG6			1
2101	East Gojjam	Debay Tilat-gin	Wodebeyesus	WEG6			1
2102	East Gojjam	Debay Tilat-gin	Wodebeyesus	WEG6			0
2103	East Gojjam	Debay Tilat-gin	Wodebeyesus	WEG6			1
2104	East Gojjam	Debay Tilat-gin	Wodebeyesus	WEG6			1
2105	East Gojjam	Debay Tilat-gin	Wodebeyesus	WEG6			0
2106	East Gojjam	Debay Tilat-gin	Wodebeyesus	WEG6			1
2107	East Gojjam	Debay Tilat-gin	Wodebeyesus	WEG6			1
2108	East Gojjam	Debay Tilat-gin	Wodebeyesus	WEG6			1
2153	East Gojjam	Debay Tilat-gin	Wodebeyesus	WEG6			1
2996	East Gojjam	Mertolemariam	Kebele 01	K01G11			0
2065	East Gojjam	Debay Tilat-gin	Wodebeyesus	WEG5			1
2066	East Gojjam	Debay Tilat-gin	Wodebeyesus	WEG5			1
2067	East Gojjam	Debay Tilat-gin	Wodebeyesus	WEG5			1
2068	East Gojjam	Debay Tilat-gin	Wodebeyesus	WEG5			1
2069	East Gojjam	Debay Tilat-gin	Wodebeyesus	WEG5			0
2070	East Gojjam	Debay Tilat-gin	Wodebeyesus	WEG5			1
2071	East Gojjam	Debay Tilat-gin	Wodebeyesus	WEG5			1
2072	East Gojjam	Debay Tilat-gin	Wodebeyesus	WEG5			1
2073	East Gojjam	Debay Tilat-gin	Wodebeyesus	WEG5			0
2074	East Gojjam	Debay Tilat-gin	Wodebeyesus	WEG5			0
2075	East Gojjam	Debay Tilat-gin	Wodebeyesus	WEG5			1
2076	East Gojjam	Debay Tilat-gin	Wodebeyesus	WEG5			0
2077	East Gojjam	Debay Tilat-gin	Wodebeyesus	WEG5			0
2078	East Gojjam	Debay Tilat-gin	Wodebeyesus	WEG5			0
2079	East Gojjam	Debay Tilat-gin	Wodebeyesus	WEG5			0
2080	East Gojjam	Debay Tilat-gin	Wodebeyesus	WEG5			0
2081	East Gojjam	Debay Tilat-gin	Wodebeyesus	WEG5			0
2082	East Gojjam	Debay Tilat-gin	Wodebeyesus	WEG5			0
2083	East Gojjam	Debay Tilat-gin	Wodebeyesus	WEG5			0
2084	East Gojjam	Debay Tilat-gin	Wodebeyesus	WEG5			1
2085	East Gojjam	Debay Tilat-gin	Wodebeyesus	WEG5			0
2086	East Gojjam	Debay Tilat-gin	Wodebeyesus	WEG5			1
2087	East Gojjam	Debay Tilat-gin	Wodebeyesus	WEG5			1
2088	East Gojjam	Debay Tilat-gin	Wodebeyesus	WEG5			0
2997	East Gojjam	Mertolemariam	Kebele 01	K01G11			0
944	East Gojjam	Debay Tilat-gin	Wodebeyesus	WEG4			1
945	East Gojjam	Debay Tilat-gin	Wodebeyesus	WEG4			1
946	East Gojjam	Debay Tilat-gin	Wodebeyesus	WEG4			0
947	East Gojjam	Debay Tilat-gin	Wodebeyesus	WEG4			0
948	East Gojjam	Debay Tilat-gin	Wodebeyesus	WEG4			0
949	East Gojjam	Debay Tilat-gin	Wodebeyesus	WEG4			1
950	East Gojjam	Debay Tilat-gin	Wodebeyesus	WEG4			1
2047	East Gojjam	Debay Tilat-gin	Wodebeyesus	WEG4			1
2048	East Gojjam	Debay Tilat-gin	Wodebeyesus	WEG4			1
2049	East Gojjam	Debay Tilat-gin	Wodebeyesus	WEG4			1
2050	East Gojjam	Debay Tilat-gin	Wodebeyesus	WEG4			1
2051	East Gojjam	Debay Tilat-gin	Wodebeyesus	WEG4			1
2052	East Gojjam	Debay Tilat-gin	Wodebeyesus	WEG4			0
2053	East Gojjam	Debay Tilat-gin	Wodebeyesus	WEG4			1
2054	East Gojjam	Debay Tilat-gin	Wodebeyesus	WEG4			1
2055	East Gojjam	Debay Tilat-gin	Wodebeyesus	WEG4			1
2056	East Gojjam	Debay Tilat-gin	Wodebeyesus	WEG4			1
2057	East Gojjam	Debay Tilat-gin	Wodebeyesus	WEG4			1
2058	East Gojjam	Debay Tilat-gin	Wodebeyesus	WEG4			1
2059	East Gojjam	Debay Tilat-gin	Wodebeyesus	WEG4			1
2060	East Gojjam	Debay Tilat-gin	Wodebeyesus	WEG4			1
2061	East Gojjam	Debay Tilat-gin	Wodebeyesus	WEG4			0
2062	East Gojjam	Debay Tilat-gin	Wodebeyesus	WEG4			1
2063	East Gojjam	Debay Tilat-gin	Wodebeyesus	WEG4			1
3078	East Gojjam	Mertolemariam	Kebele 01	K01G11			0
876	East Gojjam	Debay Tilat-gin	Wodebeyesus	WEG3			0
877	East Gojjam	Debay Tilat-gin	Wodebeyesus	WEG3			1
878	East Gojjam	Debay Tilat-gin	Wodebeyesus	WEG3			1
879	East Gojjam	Debay Tilat-gin	Wodebeyesus	WEG3			1
880	East Gojjam	Debay Tilat-gin	Wodebeyesus	WEG3			1
881	East Gojjam	Debay Tilat-gin	Wodebeyesus	WEG3			1
882	East Gojjam	Debay Tilat-gin	Wodebeyesus	WEG3			1
883	East Gojjam	Debay Tilat-gin	Wodebeyesus	WEG3			0
884	East Gojjam	Debay Tilat-gin	Wodebeyesus	WEG3			1
885	East Gojjam	Debay Tilat-gin	Wodebeyesus	WEG3			1
886	East Gojjam	Debay Tilat-gin	Wodebeyesus	WEG3			0
887	East Gojjam	Debay Tilat-gin	Wodebeyesus	WEG3			1
888	East Gojjam	Debay Tilat-gin	Wodebeyesus	WEG3			1
889	East Gojjam	Debay Tilat-gin	Wodebeyesus	WEG3			1
934	East Gojjam	Debay Tilat-gin	Wodebeyesus	WEG3			1
935	East Gojjam	Debay Tilat-gin	Wodebeyesus	WEG3			1
936	East Gojjam	Debay Tilat-gin	Wodebeyesus	WEG3			1
937	East Gojjam	Debay Tilat-gin	Wodebeyesus	WEG3			1
938	East Gojjam	Debay Tilat-gin	Wodebeyesus	WEG3			0
939	East Gojjam	Debay Tilat-gin	Wodebeyesus	WEG3			1
940	East Gojjam	Debay Tilat-gin	Wodebeyesus	WEG3			1
941	East Gojjam	Debay Tilat-gin	Wodebeyesus	WEG3			0
942	East Gojjam	Debay Tilat-gin	Wodebeyesus	WEG3			0
3079	East Gojjam	Mertolemariam	Kebele 01	K01G11			0
854	East Gojjam	Debay Tilat-gin	Wodebeyesus	WEG2			0
855	East Gojjam	Debay Tilat-gin	Wodebeyesus	WEG2			0
856	East Gojjam	Debay Tilat-gin	Wodebeyesus	WEG2			1
857	East Gojjam	Debay Tilat-gin	Wodebeyesus	WEG2			0
858	East Gojjam	Debay Tilat-gin	Wodebeyesus	WEG2			0
859	East Gojjam	Debay Tilat-gin	Wodebeyesus	WEG2			0
860	East Gojjam	Debay Tilat-gin	Wodebeyesus	WEG2			0
861	East Gojjam	Debay Tilat-gin	Wodebeyesus	WEG2			0
862	East Gojjam	Debay Tilat-gin	Wodebeyesus	WEG2			0
863	East Gojjam	Debay Tilat-gin	Wodebeyesus	WEG2			0
864	East Gojjam	Debay Tilat-gin	Wodebeyesus	WEG2			0
865	East Gojjam	Debay Tilat-gin	Wodebeyesus	WEG2			1
866	East Gojjam	Debay Tilat-gin	Wodebeyesus	WEG2			0
867	East Gojjam	Debay Tilat-gin	Wodebeyesus	WEG2			1
868	East Gojjam	Debay Tilat-gin	Wodebeyesus	WEG2			1
869	East Gojjam	Debay Tilat-gin	Wodebeyesus	WEG2			0
870	East Gojjam	Debay Tilat-gin	Wodebeyesus	WEG2			1
871	East Gojjam	Debay Tilat-gin	Wodebeyesus	WEG2			0
872	East Gojjam	Debay Tilat-gin	Wodebeyesus	WEG2			0
873	East Gojjam	Debay Tilat-gin	Wodebeyesus	WEG2			0
874	East Gojjam	Debay Tilat-gin	Wodebeyesus	WEG2			1
3126	East Gojjam	Mertolemariam	Kebele 01	K01G11			0
3375	East Gojjam	Debay Tilat-gin	Wodebeyesus	WEG10			1
3376	East Gojjam	Debay Tilat-gin	Wodebeyesus	WEG10			0
3377	East Gojjam	Debay Tilat-gin	Wodebeyesus	WEG10			1
3378	East Gojjam	Debay Tilat-gin	Wodebeyesus	WEG10			1
3379	East Gojjam	Debay Tilat-gin	Wodebeyesus	WEG10			0
3380	East Gojjam	Debay Tilat-gin	Wodebeyesus	WEG10			0
3381	East Gojjam	Debay Tilat-gin	Wodebeyesus	WEG10			1
3382	East Gojjam	Debay Tilat-gin	Wodebeyesus	WEG10			1
3383	East Gojjam	Debay Tilat-gin	Wodebeyesus	WEG10			1
3384	East Gojjam	Debay Tilat-gin	Wodebeyesus	WEG10			0
3385	East Gojjam	Debay Tilat-gin	Wodebeyesus	WEG10			0
3386	East Gojjam	Debay Tilat-gin	Wodebeyesus	WEG10			0
3387	East Gojjam	Debay Tilat-gin	Wodebeyesus	WEG10			1
3388	East Gojjam	Debay Tilat-gin	Wodebeyesus	WEG10			1
3127	East Gojjam	Mertolemariam	Kebele 01	K01G11			0
829	East Gojjam	Debay Tilat-gin	Wodebeyesus	WEG1			1
830	East Gojjam	Debay Tilat-gin	Wodebeyesus	WEG1			1
831	East Gojjam	Debay Tilat-gin	Wodebeyesus	WEG1			1
832	East Gojjam	Debay Tilat-gin	Wodebeyesus	WEG1			1
833	East Gojjam	Debay Tilat-gin	Wodebeyesus	WEG1			0
834	East Gojjam	Debay Tilat-gin	Wodebeyesus	WEG1			1
835	East Gojjam	Debay Tilat-gin	Wodebeyesus	WEG1			1
836	East Gojjam	Debay Tilat-gin	Wodebeyesus	WEG1			1
837	East Gojjam	Debay Tilat-gin	Wodebeyesus	WEG1			1
838	East Gojjam	Debay Tilat-gin	Wodebeyesus	WEG1			1
839	East Gojjam	Debay Tilat-gin	Wodebeyesus	WEG1			1
840	East Gojjam	Debay Tilat-gin	Wodebeyesus	WEG1			1
841	East Gojjam	Debay Tilat-gin	Wodebeyesus	WEG1			1
842	East Gojjam	Debay Tilat-gin	Wodebeyesus	WEG1			0
843	East Gojjam	Debay Tilat-gin	Wodebeyesus	WEG1			1
844	East Gojjam	Debay Tilat-gin	Wodebeyesus	WEG1			1
845	East Gojjam	Debay Tilat-gin	Wodebeyesus	WEG1			1
846	East Gojjam	Debay Tilat-gin	Wodebeyesus	WEG1			1
847	East Gojjam	Debay Tilat-gin	Wodebeyesus	WEG1			1
848	East Gojjam	Debay Tilat-gin	Wodebeyesus	WEG1			1
849	East Gojjam	Debay Tilat-gin	Wodebeyesus	WEG1			1
850	East Gojjam	Debay Tilat-gin	Wodebeyesus	WEG1			0
851	East Gojjam	Debay Tilat-gin	Wodebeyesus	WEG1			1
852	East Gojjam	Debay Tilat-gin	Wodebeyesus	WEG1			1
3128	East Gojjam	Mertolemariam	Kebele 01	K01G11			0
1397	East Gojjam	Debre Ealias	Tijagoter	TGG9			0
1398	East Gojjam	Debre Ealias	Tijagoter	TGG9			1
1399	East Gojjam	Debre Ealias	Tijagoter	TGG9			1
1400	East Gojjam	Debre Ealias	Tijagoter	TGG9			1
1401	East Gojjam	Debre Ealias	Tijagoter	TGG9			0
1402	East Gojjam	Debre Ealias	Tijagoter	TGG9			0
1403	East Gojjam	Debre Ealias	Tijagoter	TGG9			0
1404	East Gojjam	Debre Ealias	Tijagoter	TGG9			0
1405	East Gojjam	Debre Ealias	Tijagoter	TGG9			0
1406	East Gojjam	Debre Ealias	Tijagoter	TGG9			1
1407	East Gojjam	Debre Ealias	Tijagoter	TGG9			1
1408	East Gojjam	Debre Ealias	Tijagoter	TGG9			1
1409	East Gojjam	Debre Ealias	Tijagoter	TGG9			1
1410	East Gojjam	Debre Ealias	Tijagoter	TGG9			1
1411	East Gojjam	Debre Ealias	Tijagoter	TGG9			1
1412	East Gojjam	Debre Ealias	Tijagoter	TGG9			0
1413	East Gojjam	Debre Ealias	Tijagoter	TGG9			0
1414	East Gojjam	Debre Ealias	Tijagoter	TGG9			0
1415	East Gojjam	Debre Ealias	Tijagoter	TGG9			0
1416	East Gojjam	Debre Ealias	Tijagoter	TGG9			0
1417	East Gojjam	Debre Ealias	Tijagoter	TGG9			0
1441	East Gojjam	Debre Ealias	Tijagoter	TGG9			1
1442	East Gojjam	Debre Ealias	Tijagoter	TGG9			1
1443	East Gojjam	Debre Ealias	Tijagoter	TGG9			0
1444	East Gojjam	Debre Ealias	Tijagoter	TGG9			1
1445	East Gojjam	Debre Ealias	Tijagoter	TGG9			1
1446	East Gojjam	Debre Ealias	Tijagoter	TGG9			0
1447	East Gojjam	Debre Ealias	Tijagoter	TGG9			1
3129	East Gojjam	Mertolemariam	Kebele 01	K01G11			1
1275	East Gojjam	Debre Ealias	Tijagoter	TGG8			0
1276	East Gojjam	Debre Ealias	Tijagoter	TGG8			1
1277	East Gojjam	Debre Ealias	Tijagoter	TGG8			1
1278	East Gojjam	Debre Ealias	Tijagoter	TGG8			0
1279	East Gojjam	Debre Ealias	Tijagoter	TGG8			1
1280	East Gojjam	Debre Ealias	Tijagoter	TGG8			0
1281	East Gojjam	Debre Ealias	Tijagoter	TGG8			0
1282	East Gojjam	Debre Ealias	Tijagoter	TGG8			1
1283	East Gojjam	Debre Ealias	Tijagoter	TGG8			1
1373	East Gojjam	Debre Ealias	Tijagoter	TGG8			1
1374	East Gojjam	Debre Ealias	Tijagoter	TGG8			1
1375	East Gojjam	Debre Ealias	Tijagoter	TGG8			0
1376	East Gojjam	Debre Ealias	Tijagoter	TGG8			1
1377	East Gojjam	Debre Ealias	Tijagoter	TGG8			0
1378	East Gojjam	Debre Ealias	Tijagoter	TGG8			0
1379	East Gojjam	Debre Ealias	Tijagoter	TGG8			1
1380	East Gojjam	Debre Ealias	Tijagoter	TGG8			0
1381	East Gojjam	Debre Ealias	Tijagoter	TGG8			1
1382	East Gojjam	Debre Ealias	Tijagoter	TGG8			0
1383	East Gojjam	Debre Ealias	Tijagoter	TGG8			0
1384	East Gojjam	Debre Ealias	Tijagoter	TGG8			0
1385	East Gojjam	Debre Ealias	Tijagoter	TGG8			1
1386	East Gojjam	Debre Ealias	Tijagoter	TGG8			1
1387	East Gojjam	Debre Ealias	Tijagoter	TGG8			1
1388	East Gojjam	Debre Ealias	Tijagoter	TGG8			0
1389	East Gojjam	Debre Ealias	Tijagoter	TGG8			0
1390	East Gojjam	Debre Ealias	Tijagoter	TGG8			1
1391	East Gojjam	Debre Ealias	Tijagoter	TGG8			1
1392	East Gojjam	Debre Ealias	Tijagoter	TGG8			0
1393	East Gojjam	Debre Ealias	Tijagoter	TGG8			0
1394	East Gojjam	Debre Ealias	Tijagoter	TGG8			1
1395	East Gojjam	Debre Ealias	Tijagoter	TGG8			1
3130	East Gojjam	Mertolemariam	Kebele 01	K01G11			0
561	East Gojjam	Debre Ealias	Tijagoter	TGG7			1
562	East Gojjam	Debre Ealias	Tijagoter	TGG7			0
563	East Gojjam	Debre Ealias	Tijagoter	TGG7			1
564	East Gojjam	Debre Ealias	Tijagoter	TGG7			1
565	East Gojjam	Debre Ealias	Tijagoter	TGG7			0
566	East Gojjam	Debre Ealias	Tijagoter	TGG7			1
567	East Gojjam	Debre Ealias	Tijagoter	TGG7			0
568	East Gojjam	Debre Ealias	Tijagoter	TGG7			0
569	East Gojjam	Debre Ealias	Tijagoter	TGG7			0
570	East Gojjam	Debre Ealias	Tijagoter	TGG7			0
571	East Gojjam	Debre Ealias	Tijagoter	TGG7			0
572	East Gojjam	Debre Ealias	Tijagoter	TGG7			0
573	East Gojjam	Debre Ealias	Tijagoter	TGG7			0
1262	East Gojjam	Debre Ealias	Tijagoter	TGG7			1
1263	East Gojjam	Debre Ealias	Tijagoter	TGG7			1
1264	East Gojjam	Debre Ealias	Tijagoter	TGG7			1
1265	East Gojjam	Debre Ealias	Tijagoter	TGG7			1
1266	East Gojjam	Debre Ealias	Tijagoter	TGG7			1
1267	East Gojjam	Debre Ealias	Tijagoter	TGG7			0
1268	East Gojjam	Debre Ealias	Tijagoter	TGG7			0
1269	East Gojjam	Debre Ealias	Tijagoter	TGG7			0
1270	East Gojjam	Debre Ealias	Tijagoter	TGG7			0
1271	East Gojjam	Debre Ealias	Tijagoter	TGG7			0
1272	East Gojjam	Debre Ealias	Tijagoter	TGG7			0
1273	East Gojjam	Debre Ealias	Tijagoter	TGG7			1
3131	East Gojjam	Mertolemariam	Kebele 01	K01G11			0
384	East Gojjam	Debre Ealias	Tijagoter	TGG6			1
385	East Gojjam	Debre Ealias	Tijagoter	TGG6			0
386	East Gojjam	Debre Ealias	Tijagoter	TGG6			1
387	East Gojjam	Debre Ealias	Tijagoter	TGG6			1
388	East Gojjam	Debre Ealias	Tijagoter	TGG6			1
389	East Gojjam	Debre Ealias	Tijagoter	TGG6			0
390	East Gojjam	Debre Ealias	Tijagoter	TGG6			1
391	East Gojjam	Debre Ealias	Tijagoter	TGG6			0
392	East Gojjam	Debre Ealias	Tijagoter	TGG6			0
393	East Gojjam	Debre Ealias	Tijagoter	TGG6			1
394	East Gojjam	Debre Ealias	Tijagoter	TGG6			0
395	East Gojjam	Debre Ealias	Tijagoter	TGG6			1
396	East Gojjam	Debre Ealias	Tijagoter	TGG6			0
397	East Gojjam	Debre Ealias	Tijagoter	TGG6			1
398	East Gojjam	Debre Ealias	Tijagoter	TGG6			1
518	East Gojjam	Debre Ealias	Tijagoter	TGG6			1
519	East Gojjam	Debre Ealias	Tijagoter	TGG6			1
520	East Gojjam	Debre Ealias	Tijagoter	TGG6			0
521	East Gojjam	Debre Ealias	Tijagoter	TGG6			1
522	East Gojjam	Debre Ealias	Tijagoter	TGG6			1
523	East Gojjam	Debre Ealias	Tijagoter	TGG6			0
524	East Gojjam	Debre Ealias	Tijagoter	TGG6			0
525	East Gojjam	Debre Ealias	Tijagoter	TGG6			1
526	East Gojjam	Debre Ealias	Tijagoter	TGG6			0
527	East Gojjam	Debre Ealias	Tijagoter	TGG6			1
528	East Gojjam	Debre Ealias	Tijagoter	TGG6			1
529	East Gojjam	Debre Ealias	Tijagoter	TGG6			0
530	East Gojjam	Debre Ealias	Tijagoter	TGG6			0
531	East Gojjam	Debre Ealias	Tijagoter	TGG6			0
546	East Gojjam	Debre Ealias	Tijagoter	TGG6			0
548	East Gojjam	Debre Ealias	Tijagoter	TGG6			1
474	East Gojjam	Mertolemariam	Kebele 01	K01G2	10.8694	38.2712	1
298	East Gojjam	Debre Ealias	Tijagoter	TGG5			0
299	East Gojjam	Debre Ealias	Tijagoter	TGG5			0
300	East Gojjam	Debre Ealias	Tijagoter	TGG5			1
301	East Gojjam	Debre Ealias	Tijagoter	TGG5			1
352	East Gojjam	Debre Ealias	Tijagoter	TGG5			0
353	East Gojjam	Debre Ealias	Tijagoter	TGG5			0
354	East Gojjam	Debre Ealias	Tijagoter	TGG5			0
355	East Gojjam	Debre Ealias	Tijagoter	TGG5			1
356	East Gojjam	Debre Ealias	Tijagoter	TGG5			1
357	East Gojjam	Debre Ealias	Tijagoter	TGG5			1
358	East Gojjam	Debre Ealias	Tijagoter	TGG5			0
359	East Gojjam	Debre Ealias	Tijagoter	TGG5			0
360	East Gojjam	Debre Ealias	Tijagoter	TGG5			1
361	East Gojjam	Debre Ealias	Tijagoter	TGG5			0
362	East Gojjam	Debre Ealias	Tijagoter	TGG5			0
363	East Gojjam	Debre Ealias	Tijagoter	TGG5			1
364	East Gojjam	Debre Ealias	Tijagoter	TGG5			0
365	East Gojjam	Debre Ealias	Tijagoter	TGG5			1
366	East Gojjam	Debre Ealias	Tijagoter	TGG5			0
367	East Gojjam	Debre Ealias	Tijagoter	TGG5			0
368	East Gojjam	Debre Ealias	Tijagoter	TGG5			0
369	East Gojjam	Debre Ealias	Tijagoter	TGG5			1
370	East Gojjam	Debre Ealias	Tijagoter	TGG5			0
371	East Gojjam	Debre Ealias	Tijagoter	TGG5			0
372	East Gojjam	Debre Ealias	Tijagoter	TGG5			0
373	East Gojjam	Debre Ealias	Tijagoter	TGG5			0
374	East Gojjam	Debre Ealias	Tijagoter	TGG5			1
375	East Gojjam	Debre Ealias	Tijagoter	TGG5			0
376	East Gojjam	Debre Ealias	Tijagoter	TGG5			1
377	East Gojjam	Debre Ealias	Tijagoter	TGG5			0
378	East Gojjam	Debre Ealias	Tijagoter	TGG5			0
379	East Gojjam	Debre Ealias	Tijagoter	TGG5			1
380	East Gojjam	Debre Ealias	Tijagoter	TGG5			0
381	East Gojjam	Debre Ealias	Tijagoter	TGG5			0
382	East Gojjam	Debre Ealias	Tijagoter	TGG5			1
475	East Gojjam	Mertolemariam	Kebele 01	K01G2			0
243	East Gojjam	Debre Ealias	Tijagoter	TGG4			0
244	East Gojjam	Debre Ealias	Tijagoter	TGG4			1
245	East Gojjam	Debre Ealias	Tijagoter	TGG4			0
246	East Gojjam	Debre Ealias	Tijagoter	TGG4			1
247	East Gojjam	Debre Ealias	Tijagoter	TGG4			0
248	East Gojjam	Debre Ealias	Tijagoter	TGG4			1
249	East Gojjam	Debre Ealias	Tijagoter	TGG4			1
270	East Gojjam	Debre Ealias	Tijagoter	TGG4			0
271	East Gojjam	Debre Ealias	Tijagoter	TGG4			1
273	East Gojjam	Debre Ealias	Tijagoter	TGG4			1
275	East Gojjam	Debre Ealias	Tijagoter	TGG4			1
278	East Gojjam	Debre Ealias	Tijagoter	TGG4			1
279	East Gojjam	Debre Ealias	Tijagoter	TGG4			1
280	East Gojjam	Debre Ealias	Tijagoter	TGG4			1
281	East Gojjam	Debre Ealias	Tijagoter	TGG4			1
282	East Gojjam	Debre Ealias	Tijagoter	TGG4			0
283	East Gojjam	Debre Ealias	Tijagoter	TGG4			0
284	East Gojjam	Debre Ealias	Tijagoter	TGG4			1
285	East Gojjam	Debre Ealias	Tijagoter	TGG4			1
286	East Gojjam	Debre Ealias	Tijagoter	TGG4			0
287	East Gojjam	Debre Ealias	Tijagoter	TGG4			0
288	East Gojjam	Debre Ealias	Tijagoter	TGG4			0
289	East Gojjam	Debre Ealias	Tijagoter	TGG4			0
290	East Gojjam	Debre Ealias	Tijagoter	TGG4			1
291	East Gojjam	Debre Ealias	Tijagoter	TGG4			0
292	East Gojjam	Debre Ealias	Tijagoter	TGG4			1
293	East Gojjam	Debre Ealias	Tijagoter	TGG4			1
476	East Gojjam	Mertolemariam	Kebele 01	K01G2			0
188	East Gojjam	Debre Ealias	Tijagoter	TGG3			1
189	East Gojjam	Debre Ealias	Tijagoter	TGG3			1
190	East Gojjam	Debre Ealias	Tijagoter	TGG3			1
191	East Gojjam	Debre Ealias	Tijagoter	TGG3			1
192	East Gojjam	Debre Ealias	Tijagoter	TGG3			1
193	East Gojjam	Debre Ealias	Tijagoter	TGG3			0
194	East Gojjam	Debre Ealias	Tijagoter	TGG3			0
195	East Gojjam	Debre Ealias	Tijagoter	TGG3			0
196	East Gojjam	Debre Ealias	Tijagoter	TGG3			0
197	East Gojjam	Debre Ealias	Tijagoter	TGG3			0
198	East Gojjam	Debre Ealias	Tijagoter	TGG3			0
477	East Gojjam	Mertolemariam	Kebele 01	K01G2			0
223	East Gojjam	Debre Ealias	Tijagoter	TGG3			1
224	East Gojjam	Debre Ealias	Tijagoter	TGG3			0
225	East Gojjam	Debre Ealias	Tijagoter	TGG3			1
226	East Gojjam	Debre Ealias	Tijagoter	TGG3			1
227	East Gojjam	Debre Ealias	Tijagoter	TGG3			0
228	East Gojjam	Debre Ealias	Tijagoter	TGG3			1
229	East Gojjam	Debre Ealias	Tijagoter	TGG3			1
230	East Gojjam	Debre Ealias	Tijagoter	TGG3			0
231	East Gojjam	Debre Ealias	Tijagoter	TGG3			1
232	East Gojjam	Debre Ealias	Tijagoter	TGG3			1
233	East Gojjam	Debre Ealias	Tijagoter	TGG3			0
234	East Gojjam	Debre Ealias	Tijagoter	TGG3			1
235	East Gojjam	Debre Ealias	Tijagoter	TGG3			0
236	East Gojjam	Debre Ealias	Tijagoter	TGG3			1
237	East Gojjam	Debre Ealias	Tijagoter	TGG3			1
238	East Gojjam	Debre Ealias	Tijagoter	TGG3			0
239	East Gojjam	Debre Ealias	Tijagoter	TGG3			1
240	East Gojjam	Debre Ealias	Tijagoter	TGG3			0
241	East Gojjam	Debre Ealias	Tijagoter	TGG3			1
478	East Gojjam	Mertolemariam	Kebele 01	K01G2			0
162	East Gojjam	Debre Ealias	Tijagoter	TGG2			1
163	East Gojjam	Debre Ealias	Tijagoter	TGG2			0
164	East Gojjam	Debre Ealias	Tijagoter	TGG2			0
165	East Gojjam	Debre Ealias	Tijagoter	TGG2			0
166	East Gojjam	Debre Ealias	Tijagoter	TGG2			1
167	East Gojjam	Debre Ealias	Tijagoter	TGG2			1
168	East Gojjam	Debre Ealias	Tijagoter	TGG2			1
169	East Gojjam	Debre Ealias	Tijagoter	TGG2			0
170	East Gojjam	Debre Ealias	Tijagoter	TGG2			0
171	East Gojjam	Debre Ealias	Tijagoter	TGG2			1
172	East Gojjam	Debre Ealias	Tijagoter	TGG2			1
173	East Gojjam	Debre Ealias	Tijagoter	TGG2			0
174	East Gojjam	Debre Ealias	Tijagoter	TGG2			0
175	East Gojjam	Debre Ealias	Tijagoter	TGG2			1
176	East Gojjam	Debre Ealias	Tijagoter	TGG2			1
177	East Gojjam	Debre Ealias	Tijagoter	TGG2			0
178	East Gojjam	Debre Ealias	Tijagoter	TGG2			0
179	East Gojjam	Debre Ealias	Tijagoter	TGG2			1
180	East Gojjam	Debre Ealias	Tijagoter	TGG2			1
181	East Gojjam	Debre Ealias	Tijagoter	TGG2			1
182	East Gojjam	Debre Ealias	Tijagoter	TGG2			0
183	East Gojjam	Debre Ealias	Tijagoter	TGG2			0
184	East Gojjam	Debre Ealias	Tijagoter	TGG2			0
185	East Gojjam	Debre Ealias	Tijagoter	TGG2			0
186	East Gojjam	Debre Ealias	Tijagoter	TGG2			0
479	East Gojjam	Mertolemariam	Kebele 01	K01G2			0
480	East Gojjam	Mertolemariam	Kebele 01	K01G2			0
481	East Gojjam	Mertolemariam	Kebele 01	K01G2			0
482	East Gojjam	Mertolemariam	Kebele 01	K01G2			0
483	East Gojjam	Mertolemariam	Kebele 01	K01G2			0
484	East Gojjam	Mertolemariam	Kebele 01	K01G2			0
485	East Gojjam	Mertolemariam	Kebele 01	K01G2			0
486	East Gojjam	Mertolemariam	Kebele 01	K01G2			0
487	East Gojjam	Mertolemariam	Kebele 01	K01G2			0
488	East Gojjam	Mertolemariam	Kebele 01	K01G2			0
489	East Gojjam	Mertolemariam	Kebele 01	K01G2			0
490	East Gojjam	Mertolemariam	Kebele 01	K01G2			1
491	East Gojjam	Mertolemariam	Kebele 01	K01G2			0
492	East Gojjam	Mertolemariam	Kebele 01	K01G2			0
493	East Gojjam	Mertolemariam	Kebele 01	K01G2			0
494	East Gojjam	Mertolemariam	Kebele 01	K01G2			0
495	East Gojjam	Mertolemariam	Kebele 01	K01G2			0
496	East Gojjam	Mertolemariam	Kebele 01	K01G2			0
497	East Gojjam	Mertolemariam	Kebele 01	K01G2			0
498	East Gojjam	Mertolemariam	Kebele 01	K01G2			0
499	East Gojjam	Mertolemariam	Kebele 01	K01G2			0
500	East Gojjam	Mertolemariam	Kebele 01	K01G2			0
501	East Gojjam	Mertolemariam	Kebele 01	K01G2			0
502	East Gojjam	Mertolemariam	Kebele 01	K01G2			0
503	East Gojjam	Mertolemariam	Kebele 01	K01G2			0
504	East Gojjam	Mertolemariam	Kebele 01	K01G3	10.874	38.2683	0
505	East Gojjam	Mertolemariam	Kebele 01	K01G3			0
506	East Gojjam	Mertolemariam	Kebele 01	K01G3			0
507	East Gojjam	Mertolemariam	Kebele 01	K01G3			0
508	East Gojjam	Mertolemariam	Kebele 01	K01G3			0
509	East Gojjam	Mertolemariam	Kebele 01	K01G3			0
510	East Gojjam	Mertolemariam	Kebele 01	K01G3			0
511	East Gojjam	Mertolemariam	Kebele 01	K01G3			0
512	East Gojjam	Mertolemariam	Kebele 01	K01G3			0
513	East Gojjam	Mertolemariam	Kebele 01	K01G3			0
514	East Gojjam	Mertolemariam	Kebele 01	K01G3			0
515	East Gojjam	Mertolemariam	Kebele 01	K01G3			0
516	East Gojjam	Mertolemariam	Kebele 01	K01G3			0
517	East Gojjam	Mertolemariam	Kebele 01	K01G3			0
532	East Gojjam	Mertolemariam	Kebele 01	K01G3			0
533	East Gojjam	Mertolemariam	Kebele 01	K01G3			0
534	East Gojjam	Mertolemariam	Kebele 01	K01G3			1
535	East Gojjam	Mertolemariam	Kebele 01	K01G3			0
536	East Gojjam	Mertolemariam	Kebele 01	K01G3			0
537	East Gojjam	Mertolemariam	Kebele 01	K01G3			0
538	East Gojjam	Mertolemariam	Kebele 01	K01G3			0
539	East Gojjam	Mertolemariam	Kebele 01	K01G3			0
540	East Gojjam	Mertolemariam	Kebele 01	K01G3			0
541	East Gojjam	Mertolemariam	Kebele 01	K01G3			0
542	East Gojjam	Mertolemariam	Kebele 01	K01G3			0
543	East Gojjam	Mertolemariam	Kebele 01	K01G3			0
544	East Gojjam	Mertolemariam	Kebele 01	K01G3			0
545	East Gojjam	Mertolemariam	Kebele 01	K01G3			0
547	East Gojjam	Mertolemariam	Kebele 01	K01G3			1
549	East Gojjam	Mertolemariam	Kebele 01	K01G3			0
550	East Gojjam	Mertolemariam	Kebele 01	K01G3			0
551	East Gojjam	Mertolemariam	Kebele 01	K01G4	10.8655	38.2737	0
552	East Gojjam	Mertolemariam	Kebele 01	K01G4			0
553	East Gojjam	Mertolemariam	Kebele 01	K01G4			0
554	East Gojjam	Mertolemariam	Kebele 01	K01G4			0
555	East Gojjam	Mertolemariam	Kebele 01	K01G4			0
556	East Gojjam	Mertolemariam	Kebele 01	K01G4			0
557	East Gojjam	Mertolemariam	Kebele 01	K01G4			0
558	East Gojjam	Mertolemariam	Kebele 01	K01G4			0
559	East Gojjam	Mertolemariam	Kebele 01	K01G4			0
640	East Gojjam	Mertolemariam	Kebele 01	K01G4			0
641	East Gojjam	Mertolemariam	Kebele 01	K01G4			0
1368	East Gojjam	Mertolemariam	Kebele 01	K01G4			0
1369	East Gojjam	Mertolemariam	Kebele 01	K01G4			0
1370	East Gojjam	Mertolemariam	Kebele 01	K01G4			0
1371	East Gojjam	Mertolemariam	Kebele 01	K01G4			0
1372	East Gojjam	Mertolemariam	Kebele 01	K01G4			0
1469	East Gojjam	Mertolemariam	Kebele 01	K01G4			0
1470	East Gojjam	Mertolemariam	Kebele 01	K01G4			0
1471	East Gojjam	Mertolemariam	Kebele 01	K01G4			0
1472	East Gojjam	Mertolemariam	Kebele 01	K01G4			0
1473	East Gojjam	Mertolemariam	Kebele 01	K01G4			0
1474	East Gojjam	Mertolemariam	Kebele 01	K01G4			0
1475	East Gojjam	Mertolemariam	Kebele 01	K01G4			0
1476	East Gojjam	Mertolemariam	Kebele 01	K01G4			0
1477	East Gojjam	Mertolemariam	Kebele 01	K01G5	10.8709	38.2703	0
1478	East Gojjam	Mertolemariam	Kebele 01	K01G5			0
1479	East Gojjam	Mertolemariam	Kebele 01	K01G5			0
1480	East Gojjam	Mertolemariam	Kebele 01	K01G5			0
1481	East Gojjam	Mertolemariam	Kebele 01	K01G5			0
1482	East Gojjam	Mertolemariam	Kebele 01	K01G5			1
1483	East Gojjam	Mertolemariam	Kebele 01	K01G5			0
1484	East Gojjam	Mertolemariam	Kebele 01	K01G5			0
1485	East Gojjam	Mertolemariam	Kebele 01	K01G5			0
1486	East Gojjam	Mertolemariam	Kebele 01	K01G5			1
1487	East Gojjam	Mertolemariam	Kebele 01	K01G5			0
1488	East Gojjam	Mertolemariam	Kebele 01	K01G5			0
1491	East Gojjam	Mertolemariam	Kebele 01	K01G5			0
1493	East Gojjam	Mertolemariam	Kebele 01	K01G5			0
1495	East Gojjam	Mertolemariam	Kebele 01	K01G5			0
1496	East Gojjam	Mertolemariam	Kebele 01	K01G5			0
1513	East Gojjam	Mertolemariam	Kebele 01	K01G5			0
1515	East Gojjam	Mertolemariam	Kebele 01	K01G5			0
1516	East Gojjam	Mertolemariam	Kebele 01	K01G5			0
1693	East Gojjam	Mertolemariam	Kebele 01	K01G5			1
1694	East Gojjam	Mertolemariam	Kebele 01	K01G5			0
1695	East Gojjam	Mertolemariam	Kebele 01	K01G5			0
1696	East Gojjam	Mertolemariam	Kebele 01	K01G5			0
1697	East Gojjam	Mertolemariam	Kebele 01	K01G5			0
1698	East Gojjam	Mertolemariam	Kebele 01	K01G5			0
1699	East Gojjam	Mertolemariam	Kebele 01	K01G5			0
1700	East Gojjam	Mertolemariam	Kebele 01	K01G5			0
1701	East Gojjam	Mertolemariam	Kebele 01	K01G5			0
1702	East Gojjam	Mertolemariam	Kebele 01	K01G5			0
1703	East Gojjam	Mertolemariam	Kebele 01	K01G5			0
1704	East Gojjam	Mertolemariam	Kebele 01	K01G5			0
1705	East Gojjam	Mertolemariam	Kebele 01	K01G6	10.8755	38.2699	0
1706	East Gojjam	Mertolemariam	Kebele 01	K01G6			0
1707	East Gojjam	Mertolemariam	Kebele 01	K01G6			0
1708	East Gojjam	Mertolemariam	Kebele 01	K01G6			0
1709	East Gojjam	Mertolemariam	Kebele 01	K01G6			1
1710	East Gojjam	Mertolemariam	Kebele 01	K01G6			0
1711	East Gojjam	Mertolemariam	Kebele 01	K01G6			0
1712	East Gojjam	Mertolemariam	Kebele 01	K01G6			0
1713	East Gojjam	Mertolemariam	Kebele 01	K01G6			0
1714	East Gojjam	Mertolemariam	Kebele 01	K01G6			0
1715	East Gojjam	Mertolemariam	Kebele 01	K01G6			0
1716	East Gojjam	Mertolemariam	Kebele 01	K01G6			0
1717	East Gojjam	Mertolemariam	Kebele 01	K01G6			0
1718	East Gojjam	Mertolemariam	Kebele 01	K01G6			0
1719	East Gojjam	Mertolemariam	Kebele 01	K01G6			0
1720	East Gojjam	Mertolemariam	Kebele 01	K01G6			0
1721	East Gojjam	Mertolemariam	Kebele 01	K01G6			0
1722	East Gojjam	Mertolemariam	Kebele 01	K01G6			0
1723	East Gojjam	Mertolemariam	Kebele 01	K01G6			0
1724	East Gojjam	Mertolemariam	Kebele 01	K01G6			0
1725	East Gojjam	Mertolemariam	Kebele 01	K01G6			0
1726	East Gojjam	Mertolemariam	Kebele 01	K01G6			0
1727	East Gojjam	Mertolemariam	Kebele 01	K01G6			0
1728	East Gojjam	Mertolemariam	Kebele 01	K01G6			0
1729	East Gojjam	Mertolemariam	Kebele 01	K01G6			0
1730	East Gojjam	Mertolemariam	Kebele 01	K01G6			0
1731	East Gojjam	Mertolemariam	Kebele 01	K01G6			0
1732	East Gojjam	Mertolemariam	Kebele 01	K01G6			0
1733	East Gojjam	Mertolemariam	Kebele 01	K01G6			0
1734	East Gojjam	Mertolemariam	Kebele 01	K01G6			0
1735	East Gojjam	Mertolemariam	Kebele 01	K01G6			0
1736	East Gojjam	Mertolemariam	Kebele 01	K01G6			0
1751	East Gojjam	Mertolemariam	Kebele 01	K01G7	10.8752	38.2702	0
1752	East Gojjam	Mertolemariam	Kebele 01	K01G7			0
1753	East Gojjam	Mertolemariam	Kebele 01	K01G7			1
1754	East Gojjam	Mertolemariam	Kebele 01	K01G7			0
1755	East Gojjam	Mertolemariam	Kebele 01	K01G7			0
1756	East Gojjam	Mertolemariam	Kebele 01	K01G7			0
1757	East Gojjam	Mertolemariam	Kebele 01	K01G7			0
1758	East Gojjam	Mertolemariam	Kebele 01	K01G7			0
1759	East Gojjam	Mertolemariam	Kebele 01	K01G7			0
1760	East Gojjam	Mertolemariam	Kebele 01	K01G7			0
1761	East Gojjam	Mertolemariam	Kebele 01	K01G7			0
1762	East Gojjam	Mertolemariam	Kebele 01	K01G7			0
1763	East Gojjam	Mertolemariam	Kebele 01	K01G7			0
1764	East Gojjam	Mertolemariam	Kebele 01	K01G7			0
1766	East Gojjam	Mertolemariam	Kebele 01	K01G7			1
1768	East Gojjam	Mertolemariam	Kebele 01	K01G7			0
1769	East Gojjam	Mertolemariam	Kebele 01	K01G7			0
1770	East Gojjam	Mertolemariam	Kebele 01	K01G7			0
1771	East Gojjam	Mertolemariam	Kebele 01	K01G7			0
1772	East Gojjam	Mertolemariam	Kebele 01	K01G7			0
1773	East Gojjam	Mertolemariam	Kebele 01	K01G7			0
1774	East Gojjam	Mertolemariam	Kebele 01	K01G7			0
1775	East Gojjam	Mertolemariam	Kebele 01	K01G7			0
1776	East Gojjam	Mertolemariam	Kebele 01	K01G7			0
1777	East Gojjam	Mertolemariam	Kebele 01	K01G7			0
1778	East Gojjam	Mertolemariam	Kebele 01	K01G7			0
1859	East Gojjam	Mertolemariam	Kebele 01	K01G7			0
1860	East Gojjam	Mertolemariam	Kebele 01	K01G7			0
1907	East Gojjam	Mertolemariam	Kebele 01	K01G7			0
1908	East Gojjam	Mertolemariam	Kebele 01	K01G7			0
1909	East Gojjam	Mertolemariam	Kebele 01	K01G7			0
1910	East Gojjam	Mertolemariam	Kebele 01	K01G7			1
1911	East Gojjam	Mertolemariam	Kebele 01	K01G8	10.8753	38.2702	0
1912	East Gojjam	Mertolemariam	Kebele 01	K01G8			0
2587	East Gojjam	Mertolemariam	Kebele 01	K01G8			0
2588	East Gojjam	Mertolemariam	Kebele 01	K01G8			0
2589	East Gojjam	Mertolemariam	Kebele 01	K01G8			0
2590	East Gojjam	Mertolemariam	Kebele 01	K01G8			0
2591	East Gojjam	Mertolemariam	Kebele 01	K01G8			0
2688	East Gojjam	Mertolemariam	Kebele 01	K01G8			0
2689	East Gojjam	Mertolemariam	Kebele 01	K01G8			0
2690	East Gojjam	Mertolemariam	Kebele 01	K01G8			0
2691	East Gojjam	Mertolemariam	Kebele 01	K01G8			0
2692	East Gojjam	Mertolemariam	Kebele 01	K01G8			0
2693	East Gojjam	Mertolemariam	Kebele 01	K01G8			0
2694	East Gojjam	Mertolemariam	Kebele 01	K01G8			0
2695	East Gojjam	Mertolemariam	Kebele 01	K01G8			0
2696	East Gojjam	Mertolemariam	Kebele 01	K01G8			0
2697	East Gojjam	Mertolemariam	Kebele 01	K01G8			0
2698	East Gojjam	Mertolemariam	Kebele 01	K01G8			0
2699	East Gojjam	Mertolemariam	Kebele 01	K01G8			0
2700	East Gojjam	Mertolemariam	Kebele 01	K01G8			0
2701	East Gojjam	Mertolemariam	Kebele 01	K01G8			1
2702	East Gojjam	Mertolemariam	Kebele 01	K01G8			0
2703	East Gojjam	Mertolemariam	Kebele 01	K01G8			0
2704	East Gojjam	Mertolemariam	Kebele 01	K01G8			0
2705	East Gojjam	Mertolemariam	Kebele 01	K01G8			1
2706	East Gojjam	Mertolemariam	Kebele 01	K01G8			0
2707	East Gojjam	Mertolemariam	Kebele 01	K01G8			0
2710	East Gojjam	Mertolemariam	Kebele 01	K01G8			0
2712	East Gojjam	Mertolemariam	Kebele 01	K01G8			0
2714	East Gojjam	Mertolemariam	Kebele 01	K01G8			0
2715	East Gojjam	Mertolemariam	Kebele 01	K01G8			0
2732	East Gojjam	Mertolemariam	Kebele 01	K01G9	10.8706	38.2705	0
2734	East Gojjam	Mertolemariam	Kebele 01	K01G9			0
2735	East Gojjam	Mertolemariam	Kebele 01	K01G9			0
2912	East Gojjam	Mertolemariam	Kebele 01	K01G9			1
2913	East Gojjam	Mertolemariam	Kebele 01	K01G9			0
2914	East Gojjam	Mertolemariam	Kebele 01	K01G9			0
2915	East Gojjam	Mertolemariam	Kebele 01	K01G9			0
2916	East Gojjam	Mertolemariam	Kebele 01	K01G9			0
2917	East Gojjam	Mertolemariam	Kebele 01	K01G9			0
2918	East Gojjam	Mertolemariam	Kebele 01	K01G9			0
2919	East Gojjam	Mertolemariam	Kebele 01	K01G9			0
2920	East Gojjam	Mertolemariam	Kebele 01	K01G9			0
2921	East Gojjam	Mertolemariam	Kebele 01	K01G9			0
2922	East Gojjam	Mertolemariam	Kebele 01	K01G9			0
2923	East Gojjam	Mertolemariam	Kebele 01	K01G9			0
2924	East Gojjam	Mertolemariam	Kebele 01	K01G9			0
2925	East Gojjam	Mertolemariam	Kebele 01	K01G9			0
2926	East Gojjam	Mertolemariam	Kebele 01	K01G9			0
2927	East Gojjam	Mertolemariam	Kebele 01	K01G9			0
2928	East Gojjam	Mertolemariam	Kebele 01	K01G9			1
2929	East Gojjam	Mertolemariam	Kebele 01	K01G9			0
2930	East Gojjam	Mertolemariam	Kebele 01	K01G9			0
2931	East Gojjam	Mertolemariam	Kebele 01	K01G9			0
2932	East Gojjam	Mertolemariam	Kebele 01	K01G9			0
2933	East Gojjam	Mertolemariam	Kebele 01	K01G9			0
2934	East Gojjam	Mertolemariam	Kebele 01	K01G9			0
2935	East Gojjam	Mertolemariam	Kebele 01	K01G9			0
2936	East Gojjam	Mertolemariam	Kebele 01	K01G9			0
2937	East Gojjam	Mertolemariam	Kebele 01	K01G9			0
2938	East Gojjam	Mertolemariam	Kebele 01	K01G9			0
2939	East Gojjam	Mertolemariam	Kebele 01	K01G9			0
2940	East Gojjam	Mertolemariam	Kebele 01	K01G9			0
642	East Gojjam	Mertolemariam	Kebele 02	K02G1	10.8702	38.2651	0
643	East Gojjam	Mertolemariam	Kebele 02	K02G1			0
644	East Gojjam	Mertolemariam	Kebele 02	K02G1			0
645	East Gojjam	Mertolemariam	Kebele 02	K02G1			0
646	East Gojjam	Mertolemariam	Kebele 02	K02G1			0
647	East Gojjam	Mertolemariam	Kebele 02	K02G1			0
648	East Gojjam	Mertolemariam	Kebele 02	K02G1			0
649	East Gojjam	Mertolemariam	Kebele 02	K02G1			0
650	East Gojjam	Mertolemariam	Kebele 02	K02G1			0
651	East Gojjam	Mertolemariam	Kebele 02	K02G1			0
652	East Gojjam	Mertolemariam	Kebele 02	K02G1			0
653	East Gojjam	Mertolemariam	Kebele 02	K02G1			0
654	East Gojjam	Mertolemariam	Kebele 02	K02G1			0
655	East Gojjam	Mertolemariam	Kebele 02	K02G1			0
656	East Gojjam	Mertolemariam	Kebele 02	K02G1			1
657	East Gojjam	Mertolemariam	Kebele 02	K02G1			0
658	East Gojjam	Mertolemariam	Kebele 02	K02G1			0
659	East Gojjam	Mertolemariam	Kebele 02	K02G1			0
660	East Gojjam	Mertolemariam	Kebele 02	K02G1			0
661	East Gojjam	Mertolemariam	Kebele 02	K02G1			0
662	East Gojjam	Mertolemariam	Kebele 02	K02G1			0
663	East Gojjam	Mertolemariam	Kebele 02	K02G1			0
688	East Gojjam	Mertolemariam	Kebele 01	K02G1			0
689	East Gojjam	Mertolemariam	Kebele 01	K02G1			0
690	East Gojjam	Mertolemariam	Kebele 01	K02G1			0
691	East Gojjam	Mertolemariam	Kebele 01	K02G1			1
692	East Gojjam	Mertolemariam	Kebele 01	K02G1			0
693	East Gojjam	Mertolemariam	Kebele 01	K02G1			0
3158	East Gojjam	Mertolemariam	Kebele 02	K02G10	10.8755	38.2692	0
3159	East Gojjam	Mertolemariam	Kebele 02	K02G10			0
3160	East Gojjam	Mertolemariam	Kebele 02	K02G10			0
3161	East Gojjam	Mertolemariam	Kebele 02	K02G10			0
3162	East Gojjam	Mertolemariam	Kebele 02	K02G10			0
3163	East Gojjam	Mertolemariam	Kebele 02	K02G10			0
3164	East Gojjam	Mertolemariam	Kebele 02	K02G10			0
3165	East Gojjam	Mertolemariam	Kebele 02	K02G10			0
3166	East Gojjam	Mertolemariam	Kebele 02	K02G10			0
3167	East Gojjam	Mertolemariam	Kebele 02	K02G10			0
3168	East Gojjam	Mertolemariam	Kebele 02	K02G10			0
3169	East Gojjam	Mertolemariam	Kebele 02	K02G10			0
3170	East Gojjam	Mertolemariam	Kebele 02	K02G10			0
3171	East Gojjam	Mertolemariam	Kebele 02	K02G10			0
3172	East Gojjam	Mertolemariam	Kebele 02	K02G10			0
3173	East Gojjam	Mertolemariam	Kebele 02	K02G10			1
3174	East Gojjam	Mertolemariam	Kebele 02	K02G10			0
3175	East Gojjam	Mertolemariam	Kebele 02	K02G10			0
3176	East Gojjam	Mertolemariam	Kebele 02	K02G10			0
3177	East Gojjam	Mertolemariam	Kebele 02	K02G10			0
3178	East Gojjam	Mertolemariam	Kebele 02	K02G10			0
3179	East Gojjam	Mertolemariam	Kebele 02	K02G10			0
3180	East Gojjam	Mertolemariam	Kebele 02	K02G10			0
3181	East Gojjam	Mertolemariam	Kebele 02	K02G10			0
664	East Gojjam	Mertolemariam	Kebele 02	K02G2	10.8678	38.2739	0
665	East Gojjam	Mertolemariam	Kebele 02	K02G2			0
666	East Gojjam	Mertolemariam	Kebele 02	K02G2			0
667	East Gojjam	Mertolemariam	Kebele 02	K02G2			0
668	East Gojjam	Mertolemariam	Kebele 02	K02G2			1
669	East Gojjam	Mertolemariam	Kebele 02	K02G2			0
670	East Gojjam	Mertolemariam	Kebele 02	K02G2			0
671	East Gojjam	Mertolemariam	Kebele 02	K02G2			0
672	East Gojjam	Mertolemariam	Kebele 02	K02G2			0
673	East Gojjam	Mertolemariam	Kebele 02	K02G2			1
674	East Gojjam	Mertolemariam	Kebele 02	K02G2			0
675	East Gojjam	Mertolemariam	Kebele 02	K02G2			0
676	East Gojjam	Mertolemariam	Kebele 02	K02G2			0
677	East Gojjam	Mertolemariam	Kebele 02	K02G2			0
678	East Gojjam	Mertolemariam	Kebele 02	K02G2			0
679	East Gojjam	Mertolemariam	Kebele 02	K02G2			0
680	East Gojjam	Mertolemariam	Kebele 02	K02G2			0
681	East Gojjam	Mertolemariam	Kebele 02	K02G2			0
682	East Gojjam	Mertolemariam	Kebele 02	K02G2			0
683	East Gojjam	Mertolemariam	Kebele 02	K02G2			0
684	East Gojjam	Mertolemariam	Kebele 02	K02G2			0
685	East Gojjam	Mertolemariam	Kebele 02	K02G2			0
686	East Gojjam	Mertolemariam	Kebele 02	K02G3	10.8718	38.2655	0
687	East Gojjam	Mertolemariam	Kebele 02	K02G3			0
716	East Gojjam	Mertolemariam	Kebele 02	K02G3			0
717	East Gojjam	Mertolemariam	Kebele 02	K02G3			0
718	East Gojjam	Mertolemariam	Kebele 02	K02G3			0
719	East Gojjam	Mertolemariam	Kebele 02	K02G3			0
720	East Gojjam	Mertolemariam	Kebele 02	K02G3			0
721	East Gojjam	Mertolemariam	Kebele 02	K02G3			0
722	East Gojjam	Mertolemariam	Kebele 02	K02G3			0
44	East Gojjam	Debre Ealias	Tijagoter	TGG1			1
45	East Gojjam	Debre Ealias	Tijagoter	TGG1			1
46	East Gojjam	Debre Ealias	Tijagoter	TGG1			1
47	East Gojjam	Debre Ealias	Tijagoter	TGG1			1
48	East Gojjam	Debre Ealias	Tijagoter	TGG1			0
49	East Gojjam	Debre Ealias	Tijagoter	TGG1			0
50	East Gojjam	Debre Ealias	Tijagoter	TGG1			0
51	East Gojjam	Debre Ealias	Tijagoter	TGG1			0
52	East Gojjam	Debre Ealias	Tijagoter	TGG1			0
53	East Gojjam	Debre Ealias	Tijagoter	TGG1			0
54	East Gojjam	Debre Ealias	Tijagoter	TGG1			1
55	East Gojjam	Debre Ealias	Tijagoter	TGG1			1
56	East Gojjam	Debre Ealias	Tijagoter	TGG1			0
57	East Gojjam	Debre Ealias	Tijagoter	TGG1			1
58	East Gojjam	Debre Ealias	Tijagoter	TGG1			1
59	East Gojjam	Debre Ealias	Tijagoter	TGG1			0
60	East Gojjam	Debre Ealias	Tijagoter	TGG1			1
61	East Gojjam	Debre Ealias	Tijagoter	TGG1			0
62	East Gojjam	Debre Ealias	Tijagoter	TGG1			0
63	East Gojjam	Debre Ealias	Tijagoter	TGG1			1
64	East Gojjam	Debre Ealias	Tijagoter	TGG1			1
723	East Gojjam	Mertolemariam	Kebele 02	K02G3			0
155	East Gojjam	Debre Ealias	Tijagoter	TGG1			1
156	East Gojjam	Debre Ealias	Tijagoter	TGG1			0
157	East Gojjam	Debre Ealias	Tijagoter	TGG1			1
158	East Gojjam	Debre Ealias	Tijagoter	TGG1			0
159	East Gojjam	Debre Ealias	Tijagoter	TGG1			0
160	East Gojjam	Debre Ealias	Tijagoter	TGG1			1
724	East Gojjam	Mertolemariam	Kebele 02	K02G3			0
725	East Gojjam	Mertolemariam	Kebele 02	K02G3			0
726	East Gojjam	Mertolemariam	Kebele 02	K02G3			0
727	East Gojjam	Mertolemariam	Kebele 02	K02G3			0
728	East Gojjam	Mertolemariam	Kebele 02	K02G3			0
729	East Gojjam	Mertolemariam	Kebele 02	K02G3			0
730	East Gojjam	Mertolemariam	Kebele 02	K02G3			0
731	East Gojjam	Mertolemariam	Kebele 02	K02G3			0
732	East Gojjam	Mertolemariam	Kebele 02	K02G3			0
733	East Gojjam	Mertolemariam	Kebele 02	K02G3			0
734	East Gojjam	Mertolemariam	Kebele 02	K02G3			0
735	East Gojjam	Mertolemariam	Kebele 02	K02G4	10.871	38.2645	1
736	East Gojjam	Mertolemariam	Kebele 02	K02G4			0
737	East Gojjam	Mertolemariam	Kebele 02	K02G4			0
738	East Gojjam	Mertolemariam	Kebele 02	K02G4			0
739	East Gojjam	Mertolemariam	Kebele 02	K02G4			0
740	East Gojjam	Mertolemariam	Kebele 02	K02G4			0
741	East Gojjam	Mertolemariam	Kebele 02	K02G4			0
742	East Gojjam	Mertolemariam	Kebele 02	K02G4			0
743	East Gojjam	Mertolemariam	Kebele 02	K02G4			0
1861	East Gojjam	Mertolemariam	Kebele 02	K02G4			0
1862	East Gojjam	Mertolemariam	Kebele 02	K02G4			0
1863	East Gojjam	Mertolemariam	Kebele 02	K02G4			0
1864	East Gojjam	Mertolemariam	Kebele 02	K02G4			0
1865	East Gojjam	Mertolemariam	Kebele 02	K02G4			0
1866	East Gojjam	Mertolemariam	Kebele 02	K02G4			0
1867	East Gojjam	Mertolemariam	Kebele 02	K02G4			0
1868	East Gojjam	Mertolemariam	Kebele 02	K02G4			0
1869	East Gojjam	Mertolemariam	Kebele 02	K02G4			0
1870	East Gojjam	Mertolemariam	Kebele 02	K02G4			0
1871	East Gojjam	Mertolemariam	Kebele 02	K02G4			0
1872	East Gojjam	Mertolemariam	Kebele 02	K02G4			0
1873	East Gojjam	Mertolemariam	Kebele 02	K02G5	10.8705	38.2702	0
1874	East Gojjam	Mertolemariam	Kebele 02	K02G5			0
1875	East Gojjam	Mertolemariam	Kebele 02	K02G5			1
1876	East Gojjam	Mertolemariam	Kebele 02	K02G5			0
1877	East Gojjam	Mertolemariam	Kebele 02	K02G5			0
1878	East Gojjam	Mertolemariam	Kebele 02	K02G5			0
1879	East Gojjam	Mertolemariam	Kebele 02	K02G5			0
1880	East Gojjam	Mertolemariam	Kebele 02	K02G5			0
1881	East Gojjam	Mertolemariam	Kebele 02	K02G5			0
1882	East Gojjam	Mertolemariam	Kebele 02	K02G5			0
1883	East Gojjam	Mertolemariam	Kebele 02	K02G5			0
1884	East Gojjam	Mertolemariam	Kebele 02	K02G5			0
1885	East Gojjam	Mertolemariam	Kebele 02	K02G5			0
1886	East Gojjam	Mertolemariam	Kebele 02	K02G5			0
1887	East Gojjam	Mertolemariam	Kebele 02	K02G5			1
1888	East Gojjam	Mertolemariam	Kebele 02	K02G5			0
1889	East Gojjam	Mertolemariam	Kebele 02	K02G5			0
1890	East Gojjam	Mertolemariam	Kebele 02	K02G5			0
1891	East Gojjam	Mertolemariam	Kebele 02	K02G5			0
1892	East Gojjam	Mertolemariam	Kebele 02	K02G5			1
1893	East Gojjam	Mertolemariam	Kebele 02	K02G5			0
1894	East Gojjam	Mertolemariam	Kebele 02	K02G5			0
1895	East Gojjam	Mertolemariam	Kebele 02	K02G6	10.871	38.2641	0
1896	East Gojjam	Mertolemariam	Kebele 02	K02G6			0
1897	East Gojjam	Mertolemariam	Kebele 02	K02G6			0
1898	East Gojjam	Mertolemariam	Kebele 02	K02G6			0
1899	East Gojjam	Mertolemariam	Kebele 02	K02G6			0
1900	East Gojjam	Mertolemariam	Kebele 02	K02G6			0
1901	East Gojjam	Mertolemariam	Kebele 02	K02G6			0
1902	East Gojjam	Mertolemariam	Kebele 02	K02G6			0
1903	East Gojjam	Mertolemariam	Kebele 02	K02G6			0
1904	East Gojjam	Mertolemariam	Kebele 02	K02G6			0
1905	East Gojjam	Mertolemariam	Kebele 02	K02G6			0
1906	East Gojjam	Mertolemariam	Kebele 02	K02G6			0
1935	East Gojjam	Mertolemariam	Kebele 02	K02G6			0
1936	East Gojjam	Mertolemariam	Kebele 02	K02G6			0
1937	East Gojjam	Mertolemariam	Kebele 02	K02G6			0
1938	East Gojjam	Mertolemariam	Kebele 02	K02G6			0
1939	East Gojjam	Mertolemariam	Kebele 02	K02G6			0
1940	East Gojjam	Mertolemariam	Kebele 02	K02G6			0
1941	East Gojjam	Mertolemariam	Kebele 02	K02G6			0
1942	East Gojjam	Mertolemariam	Kebele 02	K02G6			0
1943	East Gojjam	Mertolemariam	Kebele 02	K02G6			0
1944	East Gojjam	Mertolemariam	Kebele 02	K02G6			0
1945	East Gojjam	Mertolemariam	Kebele 02	K02G6			0
1946	East Gojjam	Mertolemariam	Kebele 02	K02G6			0
1947	East Gojjam	Mertolemariam	Kebele 02	K02G7	10.8694	38.2712	0
1948	East Gojjam	Mertolemariam	Kebele 02	K02G7			0
1949	East Gojjam	Mertolemariam	Kebele 02	K02G7			0
1950	East Gojjam	Mertolemariam	Kebele 02	K02G7			0
1951	East Gojjam	Mertolemariam	Kebele 02	K02G7			0
1952	East Gojjam	Mertolemariam	Kebele 02	K02G7			0
1953	East Gojjam	Mertolemariam	Kebele 02	K02G7			0
1954	East Gojjam	Mertolemariam	Kebele 02	K02G7			1
1955	East Gojjam	Mertolemariam	Kebele 02	K02G7			0
1956	East Gojjam	Mertolemariam	Kebele 02	K02G7			0
1957	East Gojjam	Mertolemariam	Kebele 02	K02G7			0
1958	East Gojjam	Mertolemariam	Kebele 02	K02G7			0
1959	East Gojjam	Mertolemariam	Kebele 02	K02G7			0
1960	East Gojjam	Mertolemariam	Kebele 02	K02G7			0
1961	East Gojjam	Mertolemariam	Kebele 02	K02G7			0
1962	East Gojjam	Mertolemariam	Kebele 02	K02G7			0
3080	East Gojjam	Mertolemariam	Kebele 02	K02G7			0
3081	East Gojjam	Mertolemariam	Kebele 02	K02G7			0
3082	East Gojjam	Mertolemariam	Kebele 02	K02G7			0
3083	East Gojjam	Mertolemariam	Kebele 02	K02G7			0
3084	East Gojjam	Mertolemariam	Kebele 02	K02G8	10.87	38.2649	0
3085	East Gojjam	Mertolemariam	Kebele 02	K02G8			0
3086	East Gojjam	Mertolemariam	Kebele 02	K02G8			0
127	East Gojjam	Dejen	Kurar	KUG5			0
128	East Gojjam	Dejen	Kurar	KUG5			1
129	East Gojjam	Dejen	Kurar	KUG5			0
130	East Gojjam	Dejen	Kurar	KUG5			0
131	East Gojjam	Dejen	Kurar	KUG5			1
132	East Gojjam	Dejen	Kurar	KUG5			0
133	East Gojjam	Dejen	Kurar	KUG5			1
134	East Gojjam	Dejen	Kurar	KUG5			0
135	East Gojjam	Dejen	Kurar	KUG5			0
3087	East Gojjam	Mertolemariam	Kebele 02	K02G8			0
137	East Gojjam	Dejen	Kurar	KUG5			0
3088	East Gojjam	Mertolemariam	Kebele 02	K02G8			0
3089	East Gojjam	Mertolemariam	Kebele 02	K02G8			0
3090	East Gojjam	Mertolemariam	Kebele 02	K02G8			0
3091	East Gojjam	Mertolemariam	Kebele 02	K02G8			0
3092	East Gojjam	Mertolemariam	Kebele 02	K02G8			0
3093	East Gojjam	Mertolemariam	Kebele 02	K02G8			0
3094	East Gojjam	Mertolemariam	Kebele 02	K02G8			1
3095	East Gojjam	Mertolemariam	Kebele 02	K02G8			0
3096	East Gojjam	Mertolemariam	Kebele 02	K02G8			0
3097	East Gojjam	Mertolemariam	Kebele 02	K02G8			0
3098	East Gojjam	Mertolemariam	Kebele 02	K02G8			0
106	East Gojjam	Dejen	Kurar	KUG4			0
[truncated: 1,533 more rows]
